# Supplementary material for: (Z)-N-tert-Butyl-2-(4-meth­oxy­anilino)-N′-(4-meth­oxy­phen­yl)-2-phenyl­acetimidamide
Source: Acta Crystallogr Sect E Struct Rep Online. 2013 May 18;69(Pt 6):o902. doi: 10.1107/S1600536813012877 (PMC3685058; doi:10.1107/S1600536813012877)
Supplement: Supplementary file 1 [file e-69-0o902-sup1.cif]

##############################################################################
#                                                                            #
# This CIF contains the data in a paper accepted for publication in          #
# Acta Crystallographica Section E. It conforms to the requirements of       #
# Notes for Authors for Acta Crystallographica Section E, and has been       #
# peer reviewed under the auspices of the IUCr Commission on Journals.       #
#                                                                            #
# Full details of the Crystallographic Information File format               #
# are given in the paper "The Crystallographic Information File (CIF):       #
# a New Standard Archive File for Crystallography" by S. R. Hall, F. H.      #
# Allen and I. D. Brown [Acta Cryst. (1991), A47, 655-685].                  #
#                                                                            #
# The current version of the core CIF dictionary is obtainable from          #
# ftp://ftp.iucr.org/pub/cif_core.dic.                                       #
#                                                                            #
# Software is freely available for graphical display of the structure(s)     #
# in this CIF. For information consult the CIF software page                 #
# http://www.iucr.org/resources/cif/software.                                #
#                                                                            #
# This file may be used for bona fide research purposes within the           #
# scientific community so long as proper attribution is given to the journal # 
# article from which it was obtained.                                        #
#                                                                            #
##############################################################################
data_global
_audit_creation_method     'APEX2 v2010.3-0'
_journal_date_recd_electronic     2013-04-10
_journal_date_accepted     2013-05-09
_journal_name_full     'Acta Crystallographica, Section E'
_journal_year     2013
_journal_volume     69
_journal_issue      6
_journal_page_first     o902
_journal_page_last     o902
_journal_paper_category     QO
_journal_paper_doi     10.1107/S1600536813012877
_journal_coeditor_code     PK2477
_publ_contact_author_name     'Sue A. Roberts'
_publ_contact_author_address
;
Department of Chemistry and Biochemistry
1306 E University Boulevard
The University of Arizona
Tucson, AZ 85721
USA
;
_publ_contact_author_email     'suer@email.arizona.edu'
_publ_contact_author_fax     '520 621 1697'
_publ_contact_author_phone     '520 621 4168'
_publ_section_title
;\
(<i>Z</i>)-<i>N</i>-<i>tert</i>-Butyl-2-(4-methoxyanilino)-<i>N</i>'-(4-\
methoxyphenyl)-2-phenylacetimidamide
;
loop_
    _publ_author_name
    _publ_author_footnote
    _publ_author_address
    'Roberts, Sue A.' ?
;
Department of Chemistry and Biochemistry
1306 E University Boulevard
The University of Arizona
Tucson, AZ 85721
USA
;
    'Saha, Biswajit' .
;
College of Pharmacy
Department of Pharmacology and Toxicology
The University of Arizona
Tucson, AZ 85721
USA
Bio5 Oro Valley
The University of Arizona
Oro Valley, AZ 85737
USA
;
    'Frett, Brendan' .
;
College of Pharmacy
Department of Pharmacology and Toxicology
The University of Arizona
Tucson, AZ 85721
USA
Bio5 Oro Valley
The University of Arizona
Oro Valley, AZ 85737
USA
;
    'Li, Hong-Yu' .
;
College of Pharmacy
Department of Pharmacology and Toxicology
The University of Arizona
Tucson, AZ 85721
USA
Bio5 Oro Valley
The University of Arizona
Oro Valley, AZ 85737
USA
;
data_I
_chemical_name_systematic
;\
(<i>Z</i>)-<i>N</i>-<i>tert</i>-Butyl-2-(4-methoxyanilino)-<i>N</i>'-\
(4-methoxyphenyl)-2-phenylacetimidamide
;
_chemical_name_common     ?
_chemical_formula_moiety     'C26 H31 N3 O2'
_chemical_formula_sum     'C26 H31 N3 O2'
_chemical_formula_iupac     'C26 H31 N3 O2'
_chemical_formula_weight     417.54
_chemical_melting_point     ?
_space_group_crystal_system     triclinic
_space_group_name_H-M_alt     'P -1'
_space_group_name_Hall     '-P 1'
loop_
    _space_group_symop_operation_xyz
    'x, y, z'
    '-x, -y, -z'
_cell_length_a     10.0804(17)
_cell_length_b     10.5784(17)
_cell_length_c     11.1573(18)
_cell_angle_alpha     80.982(4)
_cell_angle_beta     85.152(4)
_cell_angle_gamma     80.270(4)
_cell_volume     1156.1(3)
_cell_formula_units_Z     2
_cell_measurement_reflns_used     9952
_cell_measurement_theta_min     2.8462
_cell_measurement_theta_max     29.7720
_cell_measurement_temperature     100(2)
_cell_special_details     ?
_exptl_crystal_description     block
_exptl_crystal_colour     colourless
_exptl_crystal_size_max     0.20
_exptl_crystal_size_mid     0.20
_exptl_crystal_size_min     0.10
_exptl_crystal_density_diffrn     1.199
_exptl_crystal_density_meas     ?
_exptl_crystal_density_method     'not measured'
_exptl_crystal_F_000     448
_exptl_absorpt_coefficient_mu     0.076
_exptl_absorpt_correction_type     multi-scan
_exptl_absorpt_process_details     '(SADABS; Bruker, 2009)'
_exptl_absorpt_correction_T_min     0.89
_exptl_absorpt_correction_T_max     0.99
_exptl_special_details
;
;
_diffrn_ambient_temperature     100.(2)
_diffrn_radiation_type     'MoK\a'
_diffrn_radiation_wavelength     0.71073
_diffrn_radiation_monochromator     'graphite'
_diffrn_measurement_device_type     'Bruker Kappa APEXII DUO CCD'
_diffrn_measurement_method     '\f and \w scans'
_diffrn_detector_area_resol_mean     8.3333
_diffrn_reflns_number     32612
_diffrn_reflns_av_R_equivalents     0.0194
_diffrn_reflns_av_sigmaI/netI     0.0181
_diffrn_reflns_theta_min     1.85
_diffrn_reflns_theta_max     29.87
_diffrn_reflns_theta_full     29.87
_diffrn_measured_fraction_theta_max     0.991
_diffrn_measured_fraction_theta_full     0.991
_diffrn_reflns_limit_h_min     -14
_diffrn_reflns_limit_h_max     11
_diffrn_reflns_limit_k_min     -14
_diffrn_reflns_limit_k_max     12
_diffrn_reflns_limit_l_min     -15
_diffrn_reflns_limit_l_max     13
_refine_special_details
;
Refinement of <i>F</i>^2^ against ALL reflections. The weighted <i>R</i>-factor
<i>wR</i> and goodness of fit <i>S</i> are based on <i>F</i>^2^, conventional
<i>R</i>-factors <i>R</i> are based on <i>F</i>, with <i>F</i> set to zero for
negative <i>F</i>^2^. The threshold expression of <i>F</i>^2^ >
\s(<i>F</i>^2^) is used only for calculating <i>R</i>-factors(gt) <i>etc</i>.
and is not relevant to the choice of reflections for refinement.
<i>R</i>-factors based on <i>F</i>^2^ are statistically about twice as large
as those based on <i>F</i>, and <i>R</i>- factors based on ALL data will be
even larger.
;
_reflns_number_total     6607
_reflns_number_gt     5476
_reflns_threshold_expression     I>2\s(I)
_refine_ls_structure_factor_coef     Fsqd
_refine_ls_matrix_type     full
_refine_ls_R_factor_all     0.0539
_refine_ls_R_factor_gt     0.0434
_refine_ls_wR_factor_gt     0.0989
_refine_ls_wR_factor_ref     0.1055
_refine_ls_goodness_of_fit_ref     0.944
_refine_ls_restrained_S_all     0.944
_refine_ls_number_reflns     6607
_refine_ls_number_parameters     289
_refine_ls_number_restraints     0
_refine_ls_hydrogen_treatment     mixed
_refine_ls_weighting_scheme     calc
_refine_ls_weighting_details
         'calc w=1/[\s^2^(Fo^2^)+(0.0397P)^2^+0.6486P] where P=(Fo^2^+2Fc^2^)/3'
_atom_sites_solution_hydrogens     geom
_atom_sites_solution_primary     direct
_atom_sites_solution_secondary     difmap
_refine_ls_shift/su_max     0.001
_refine_ls_shift/su_mean     0.000
_refine_diff_density_max     0.364
_refine_diff_density_min     -0.375
_refine_ls_extinction_method     none
_refine_ls_extinction_coef     .
loop_
    _atom_type_symbol
    _atom_type_description
    _atom_type_scat_dispersion_real
    _atom_type_scat_dispersion_imag
    _atom_type_scat_source
    C C 0.0033 0.0016 'International Tables Vol C Tables 4.2.6.8 and 6.1.1.4'
    H H 0.0000 0.0000 'International Tables Vol C Tables 4.2.6.8 and 6.1.1.4'
    N N 0.0061 0.0033 'International Tables Vol C Tables 4.2.6.8 and 6.1.1.4'
    O O 0.0106 0.0060 'International Tables Vol C Tables 4.2.6.8 and 6.1.1.4'
_computing_data_collection     'APEX2 (Bruker, 2009)'
_computing_cell_refinement     'SAINT (Bruker, 2009)'
_computing_data_reduction     'SAINT (Bruker, 2009)'
_computing_structure_solution     'SHELXS97 (Sheldrick, 2008)'
_computing_structure_refinement
          'SHELXL97 (Sheldrick, 2008) and OLEX2 (Dolomanov <i>et al.</i>, 2009)'
_computing_molecular_graphics
;
ORTEP-3 for Windows (Farrugia, 2012) and
Mercury (Macrae <i>et al.</i>, 2006)
;
_computing_publication_material     'publCIF (Westrip, 2010)'
loop_
    _atom_site_type_symbol
    _atom_site_label
    _atom_site_fract_x
    _atom_site_fract_y
    _atom_site_fract_z
    _atom_site_U_iso_or_equiv
    _atom_site_adp_type
    _atom_site_calc_flag
    _atom_site_refinement_flags
    _atom_site_occupancy
    _atom_site_symmetry_multiplicity
    _atom_site_disorder_assembly
    _atom_site_disorder_group
    C C20 0.37947(10) 1.03405(9) 0.68022(9) 0.01884(19) Uani d . 1 1 . .
    C C11 0.15660(10) 0.92039(10) 1.16518(9) 0.0213(2) Uani d . 1 1 . .
    H H11 0.0822 0.9836 1.1842 0.026 Uiso calc R 1 1 . .
    C C18 0.15655(11) 1.15884(10) 0.70473(10) 0.0226(2) Uani d . 1 1 . .
    H H18 0.0708 1.1695 0.7475 0.027 Uiso calc R 1 1 . .
    C C15 0.40664(11) 1.12635(10) 0.57996(9) 0.02047(19) Uani d . 1 1 . .
    H H15 0.4919 1.1155 0.5363 0.025 Uiso calc R 1 1 . .
    C C16 0.31125(11) 1.23257(10) 0.54406(9) 0.0219(2) Uani d . 1 1 . .
    H H16 0.3313 1.2940 0.4761 0.026 Uiso calc R 1 1 . .
    C C22 0.35777(10) 0.75795(9) 0.82814(9) 0.01868(19) Uani d . 1 1 . .
    C C10 0.36795(11) 0.78673(11) 1.21611(9) 0.0228(2) Uani d . 1 1 . .
    H H10 0.4377 0.7582 1.2709 0.027 Uiso calc R 1 1 . .
    C C12 0.16277(10) 0.86653(10) 1.05826(9) 0.0212(2) Uani d . 1 1 . .
    H H12 0.0906 0.8921 1.0057 0.025 Uiso calc R 1 1 . .
    C C19 0.25281(11) 1.05135(10) 0.74063(10) 0.0224(2) Uani d . 1 1 . .
    H H19 0.2315 0.9890 0.8074 0.027 Uiso calc R 1 1 . .
    C C8 0.27219(10) 0.77613(10) 1.02648(9) 0.01957(19) Uani d . 1 1 . .
    C C1 0.46163(10) 0.84821(9) 0.83240(9) 0.01839(18) Uani d . 1 1 . .
    H H1 0.4260 0.9082 0.8927 0.022 Uiso calc R 1 1 . .
    C C17 0.18548(10) 1.25005(10) 0.60709(9) 0.0206(2) Uani d . 1 1 . .
    C C9 0.37371(11) 0.73460(10) 1.10887(9) 0.0223(2) Uani d . 1 1 . .
    H H9 0.4473 0.6700 1.0910 0.027 Uiso calc R 1 1 . .
    C C2 0.59808(10) 0.77504(10) 0.87123(9) 0.0209(2) Uani d . 1 1 . .
    C C26 0.27437(11) 0.63246(10) 0.68176(9) 0.0220(2) Uani d . 1 1 . .
    C C3 0.67295(12) 0.83256(11) 0.93977(11) 0.0280(2) Uani d . 1 1 . .
    H H3 0.6367 0.9144 0.9636 0.034 Uiso calc R 1 1 . .
    C C24 0.12887(12) 0.70234(13) 0.67994(12) 0.0318(3) Uani d . 1 1 . .
    H H24A 0.0962 0.7183 0.7623 0.048 Uiso calc R 1 1 . .
    H H24B 0.0722 0.6484 0.6505 0.048 Uiso calc R 1 1 . .
    H H24C 0.1249 0.7852 0.6258 0.048 Uiso calc R 1 1 . .
    C C7 0.65156(13) 0.65363(12) 0.83952(12) 0.0329(3) Uani d . 1 1 . .
    H H7 0.6010 0.6121 0.7938 0.039 Uiso calc R 1 1 . .
    C C25 0.32629(13) 0.61040(12) 0.55297(10) 0.0299(2) Uani d . 1 1 . .
    H H25A 0.3167 0.6936 0.4991 0.045 Uiso calc R 1 1 . .
    H H25B 0.2739 0.5524 0.5239 0.045 Uiso calc R 1 1 . .
    H H25C 0.4215 0.5710 0.5532 0.045 Uiso calc R 1 1 . .
    C C4 0.80027(13) 0.77209(13) 0.97403(12) 0.0336(3) Uani d . 1 1 . .
    H H4 0.8505 0.8127 1.0209 0.040 Uiso calc R 1 1 . .
    C C21 -0.02644(12) 1.38154(12) 0.63778(12) 0.0333(3) Uani d . 1 1 . .
    H H21A -0.0784 1.3119 0.6344 0.050 Uiso calc R 1 1 . .
    H H21B -0.0785 1.4649 0.6052 0.050 Uiso calc R 1 1 . .
    H H21C -0.0078 1.3829 0.7223 0.050 Uiso calc R 1 1 . .
    C C14 0.15403(12) 1.02124(13) 1.38420(12) 0.0335(3) Uani d . 1 1 . .
    H H14A 0.1460 1.0989 1.3229 0.050 Uiso calc R 1 1 . .
    H H14B 0.1674 1.0449 1.4633 0.050 Uiso calc R 1 1 . .
    H H14C 0.0715 0.9827 1.3897 0.050 Uiso calc R 1 1 . .
    C C5 0.85386(12) 0.65322(13) 0.94015(12) 0.0350(3) Uani d . 1 1 . .
    H H5 0.9419 0.6128 0.9616 0.042 Uiso calc R 1 1 . .
    C C23 0.28606(16) 0.50314(12) 0.76560(12) 0.0366(3) Uani d . 1 1 . .
    H H23A 0.3800 0.4597 0.7629 0.055 Uiso calc R 1 1 . .
    H H23B 0.2285 0.4483 0.7388 0.055 Uiso calc R 1 1 . .
    H H23C 0.2573 0.5183 0.8490 0.055 Uiso calc R 1 1 . .
    C C6 0.77862(14) 0.59305(14) 0.87460(13) 0.0405(3) Uani d . 1 1 . .
    H H6 0.8141 0.5098 0.8535 0.049 Uiso calc R 1 1 . .
    O O2 0.09729(8) 1.35968(7) 0.56724(7) 0.02582(17) Uani d . 1 1 . .
    O O1 0.26631(8) 0.92977(8) 1.35034(7) 0.02582(17) Uani d . 1 1 . .
    N N2 0.47953(9) 0.92663(8) 0.71356(8) 0.01953(17) Uani d . 1 1 . .
    N N3 0.36308(9) 0.71424(9) 0.71966(8) 0.02124(18) Uani d . 1 1 . .
    H H3A 0.4268 0.7374 0.6658 0.025 Uiso calc R 1 1 . .
    N N1 0.27336(9) 0.72595(9) 0.91628(8) 0.02123(18) Uani d . 1 1 . .
    C C13 0.26038(10) 0.88065(10) 1.24380(9) 0.0204(2) Uani d . 1 1 . .
    H H2 0.5625(15) 0.9449(14) 0.6977(13) 0.027(3) Uiso d . 1 1 . .
loop_
    _atom_site_aniso_label
    _atom_site_aniso_U_11
    _atom_site_aniso_U_22
    _atom_site_aniso_U_33
    _atom_site_aniso_U_12
    _atom_site_aniso_U_13
    _atom_site_aniso_U_23
    C20 0.0210(4) 0.0187(4) 0.0171(4) -0.0043(4) -0.0002(3) -0.0025(3)
    C11 0.0189(4) 0.0221(5) 0.0226(5) -0.0038(4) 0.0033(4) -0.0041(4)
    C18 0.0203(5) 0.0226(5) 0.0236(5) -0.0037(4) 0.0019(4) -0.0008(4)
    C15 0.0230(5) 0.0221(5) 0.0164(4) -0.0057(4) 0.0020(4) -0.0025(3)
    C16 0.0275(5) 0.0212(5) 0.0168(4) -0.0066(4) 0.0000(4) 0.0002(3)
    C22 0.0206(4) 0.0177(4) 0.0170(4) -0.0019(3) -0.0004(3) -0.0022(3)
    C10 0.0227(5) 0.0274(5) 0.0177(4) -0.0019(4) -0.0007(4) -0.0033(4)
    C12 0.0198(4) 0.0246(5) 0.0191(4) -0.0052(4) 0.0003(4) -0.0017(4)
    C19 0.0229(5) 0.0210(5) 0.0212(5) -0.0034(4) 0.0025(4) 0.0016(4)
    C8 0.0219(5) 0.0212(5) 0.0160(4) -0.0072(4) 0.0026(4) -0.0018(3)
    C1 0.0202(4) 0.0185(4) 0.0160(4) -0.0032(3) 0.0014(3) -0.0021(3)
    C17 0.0228(5) 0.0189(5) 0.0205(4) -0.0036(4) -0.0036(4) -0.0022(4)
    C9 0.0231(5) 0.0236(5) 0.0186(4) -0.0005(4) 0.0014(4) -0.0035(4)
    C2 0.0204(4) 0.0227(5) 0.0176(4) -0.0023(4) 0.0017(4) 0.0003(4)
    C26 0.0253(5) 0.0227(5) 0.0190(4) -0.0051(4) -0.0019(4) -0.0050(4)
    C3 0.0265(5) 0.0246(5) 0.0331(6) -0.0050(4) -0.0047(4) -0.0024(4)
    C24 0.0237(5) 0.0407(7) 0.0322(6) -0.0036(5) -0.0011(4) -0.0112(5)
    C7 0.0319(6) 0.0317(6) 0.0344(6) 0.0050(5) -0.0052(5) -0.0120(5)
    C25 0.0323(6) 0.0362(6) 0.0235(5) -0.0045(5) -0.0005(4) -0.0132(4)
    C4 0.0283(6) 0.0347(6) 0.0371(6) -0.0080(5) -0.0088(5) 0.0036(5)
    C21 0.0233(5) 0.0299(6) 0.0406(7) 0.0017(4) -0.0003(5) 0.0062(5)
    C14 0.0255(5) 0.0433(7) 0.0359(6) -0.0052(5) 0.0066(5) -0.0234(5)
    C5 0.0249(5) 0.0396(7) 0.0336(6) 0.0028(5) -0.0021(5) 0.0080(5)
    C23 0.0594(8) 0.0243(6) 0.0291(6) -0.0136(6) -0.0126(6) -0.0005(4)
    C6 0.0363(7) 0.0366(7) 0.0433(7) 0.0128(5) -0.0028(6) -0.0091(6)
    O2 0.0252(4) 0.0223(4) 0.0267(4) -0.0005(3) -0.0026(3) 0.0034(3)
    O1 0.0240(4) 0.0337(4) 0.0215(4) -0.0035(3) 0.0026(3) -0.0124(3)
    N2 0.0194(4) 0.0206(4) 0.0172(4) -0.0035(3) 0.0028(3) -0.0002(3)
    N3 0.0237(4) 0.0240(4) 0.0171(4) -0.0065(3) 0.0030(3) -0.0056(3)
    N1 0.0246(4) 0.0233(4) 0.0164(4) -0.0062(3) 0.0010(3) -0.0033(3)
    C13 0.0213(5) 0.0235(5) 0.0173(4) -0.0069(4) 0.0035(4) -0.0047(4)
_geom_special_details
;
All e.s.d.'s (except the e.s.d. in the dihedral angle between two l.s. planes)
are estimated using the full covariance matrix. The cell e.s.d.'s are taken
into account individually in the estimation of e.s.d.'s in distances, angles
and torsion angles; correlations between e.s.d.'s in cell parameters are only
used when they are defined by crystal symmetry. An approximate (isotropic)
treatment of cell e.s.d.'s is used for estimating e.s.d.'s involving l.s.
planes.
;
loop_
    _geom_bond_atom_site_label_1
    _geom_bond_atom_site_label_2
    _geom_bond_site_symmetry_2
    _geom_bond_distance
    _geom_bond_publ_flag
    C20 C15 . 1.4057(14) ?
    C20 C19 . 1.3901(14) ?
    C20 N2 . 1.4108(13) ?
    C11 H11 . 0.9500 ?
    C11 C12 . 1.3930(14) ?
    C11 C13 . 1.3897(15) ?
    C18 H18 . 0.9500 ?
    C18 C19 . 1.3946(15) ?
    C18 C17 . 1.3836(14) ?
    C15 H15 . 0.9500 ?
    C15 C16 . 1.3807(15) ?
    C16 H16 . 0.9500 ?
    C16 C17 . 1.3953(15) ?
    C22 C1 . 1.5397(14) ?
    C22 N3 . 1.3556(12) ?
    C22 N1 . 1.2873(13) ?
    C10 H10 . 0.9500 ?
    C10 C9 . 1.3869(14) ?
    C10 C13 . 1.3906(15) ?
    C12 H12 . 0.9500 ?
    C12 C8 . 1.3930(15) ?
    C19 H19 . 0.9500 ?
    C8 C9 . 1.4021(14) ?
    C8 N1 . 1.4120(13) ?
    C1 H1 . 1.0000 ?
    C1 C2 . 1.5213(14) ?
    C1 N2 . 1.4643(13) ?
    C17 O2 . 1.3747(12) ?
    C9 H9 . 0.9500 ?
    C2 C3 . 1.3868(15) ?
    C2 C7 . 1.3934(16) ?
    C26 C24 . 1.5270(16) ?
    C26 C25 . 1.5264(15) ?
    C26 C23 . 1.5243(16) ?
    C26 N3 . 1.4721(13) ?
    C3 H3 . 0.9500 ?
    C3 C4 . 1.3897(17) ?
    C24 H24A . 0.9800 ?
    C24 H24B . 0.9800 ?
    C24 H24C . 0.9800 ?
    C7 H7 . 0.9500 ?
    C7 C6 . 1.3903(18) ?
    C25 H25A . 0.9800 ?
    C25 H25B . 0.9800 ?
    C25 H25C . 0.9800 ?
    C4 H4 . 0.9500 ?
    C4 C5 . 1.3787(19) ?
    C21 H21A . 0.9800 ?
    C21 H21B . 0.9800 ?
    C21 H21C . 0.9800 ?
    C21 O2 . 1.4220(15) ?
    C14 H14A . 0.9800 ?
    C14 H14B . 0.9800 ?
    C14 H14C . 0.9800 ?
    C14 O1 . 1.4256(14) ?
    C5 H5 . 0.9500 ?
    C5 C6 . 1.385(2) ?
    C23 H23A . 0.9800 ?
    C23 H23B . 0.9800 ?
    C23 H23C . 0.9800 ?
    C6 H6 . 0.9500 ?
    O1 C13 . 1.3794(12) ?
    N2 H2 . 0.887(15) ?
    N3 H3A . 0.8800 ?
loop_
    _geom_angle_atom_site_label_1
    _geom_angle_atom_site_label_2
    _geom_angle_atom_site_label_3
    _geom_angle_site_symmetry_1
    _geom_angle_site_symmetry_3
    _geom_angle
    _geom_angle_publ_flag
    C15 C20 N2 . . 119.16(9) ?
    C19 C20 C15 . . 118.08(9) ?
    C19 C20 N2 . . 122.74(9) ?
    C12 C11 H11 . . 120.3 ?
    C13 C11 H11 . . 120.3 ?
    C13 C11 C12 . . 119.31(9) ?
    C19 C18 H18 . . 119.9 ?
    C17 C18 H18 . . 119.9 ?
    C17 C18 C19 . . 120.28(10) ?
    C20 C15 H15 . . 119.5 ?
    C16 C15 C20 . . 120.96(10) ?
    C16 C15 H15 . . 119.5 ?
    C15 C16 H16 . . 119.8 ?
    C15 C16 C17 . . 120.31(9) ?
    C17 C16 H16 . . 119.8 ?
    N3 C22 C1 . . 112.76(8) ?
    N1 C22 C1 . . 124.98(9) ?
    N1 C22 N3 . . 122.26(9) ?
    C9 C10 H10 . . 119.9 ?
    C9 C10 C13 . . 120.25(10) ?
    C13 C10 H10 . . 119.9 ?
    C11 C12 H12 . . 119.2 ?
    C11 C12 C8 . . 121.63(10) ?
    C8 C12 H12 . . 119.2 ?
    C20 C19 C18 . . 120.99(9) ?
    C20 C19 H19 . . 119.5 ?
    C18 C19 H19 . . 119.5 ?
    C12 C8 C9 . . 118.01(9) ?
    C12 C8 N1 . . 119.03(9) ?
    C9 C8 N1 . . 122.89(9) ?
    C22 C1 H1 . . 108.1 ?
    C2 C1 C22 . . 112.85(8) ?
    C2 C1 H1 . . 108.1 ?
    N2 C1 C22 . . 110.37(8) ?
    N2 C1 H1 . . 108.1 ?
    N2 C1 C2 . . 109.12(8) ?
    C18 C17 C16 . . 119.35(9) ?
    O2 C17 C18 . . 123.94(10) ?
    O2 C17 C16 . . 116.71(9) ?
    C10 C9 C8 . . 120.74(10) ?
    C10 C9 H9 . . 119.6 ?
    C8 C9 H9 . . 119.6 ?
    C3 C2 C1 . . 118.49(9) ?
    C3 C2 C7 . . 118.73(10) ?
    C7 C2 C1 . . 122.78(10) ?
    C25 C26 C24 . . 109.45(9) ?
    C23 C26 C24 . . 111.49(10) ?
    C23 C26 C25 . . 109.80(10) ?
    N3 C26 C24 . . 110.61(9) ?
    N3 C26 C25 . . 105.50(9) ?
    N3 C26 C23 . . 109.82(9) ?
    C2 C3 H3 . . 119.6 ?
    C2 C3 C4 . . 120.89(11) ?
    C4 C3 H3 . . 119.6 ?
    C26 C24 H24A . . 109.5 ?
    C26 C24 H24B . . 109.5 ?
    C26 C24 H24C . . 109.5 ?
    H24A C24 H24B . . 109.5 ?
    H24A C24 H24C . . 109.5 ?
    H24B C24 H24C . . 109.5 ?
    C2 C7 H7 . . 119.9 ?
    C6 C7 C2 . . 120.22(12) ?
    C6 C7 H7 . . 119.9 ?
    C26 C25 H25A . . 109.5 ?
    C26 C25 H25B . . 109.5 ?
    C26 C25 H25C . . 109.5 ?
    H25A C25 H25B . . 109.5 ?
    H25A C25 H25C . . 109.5 ?
    H25B C25 H25C . . 109.5 ?
    C3 C4 H4 . . 119.9 ?
    C5 C4 C3 . . 120.11(12) ?
    C5 C4 H4 . . 119.9 ?
    H21A C21 H21B . . 109.5 ?
    H21A C21 H21C . . 109.5 ?
    H21B C21 H21C . . 109.5 ?
    O2 C21 H21A . . 109.5 ?
    O2 C21 H21B . . 109.5 ?
    O2 C21 H21C . . 109.5 ?
    H14A C14 H14B . . 109.5 ?
    H14A C14 H14C . . 109.5 ?
    H14B C14 H14C . . 109.5 ?
    O1 C14 H14A . . 109.5 ?
    O1 C14 H14B . . 109.5 ?
    O1 C14 H14C . . 109.5 ?
    C4 C5 H5 . . 120.2 ?
    C4 C5 C6 . . 119.59(11) ?
    C6 C5 H5 . . 120.2 ?
    C26 C23 H23A . . 109.5 ?
    C26 C23 H23B . . 109.5 ?
    C26 C23 H23C . . 109.5 ?
    H23A C23 H23B . . 109.5 ?
    H23A C23 H23C . . 109.5 ?
    H23B C23 H23C . . 109.5 ?
    C7 C6 H6 . . 119.8 ?
    C5 C6 C7 . . 120.43(12) ?
    C5 C6 H6 . . 119.8 ?
    C17 O2 C21 . . 116.18(8) ?
    C13 O1 C14 . . 117.04(9) ?
    C20 N2 C1 . . 118.01(8) ?
    C20 N2 H2 . . 112.8(9) ?
    C1 N2 H2 . . 113.0(9) ?
    C22 N3 C26 . . 127.34(9) ?
    C22 N3 H3A . . 116.3 ?
    C26 N3 H3A . . 116.3 ?
    C22 N1 C8 . . 119.35(9) ?
    C11 C13 C10 . . 119.96(9) ?
    O1 C13 C11 . . 124.18(9) ?
    O1 C13 C10 . . 115.85(9) ?
loop_
    _geom_torsion_atom_site_label_1
    _geom_torsion_atom_site_label_2
    _geom_torsion_atom_site_label_3
    _geom_torsion_atom_site_label_4
    _geom_torsion_site_symmetry_1
    _geom_torsion_site_symmetry_2
    _geom_torsion_site_symmetry_3
    _geom_torsion_site_symmetry_4
    _geom_torsion
    _geom_torsion_publ_flag
    C20 C15 C16 C17 . . . . -0.05(16) ?
    C11 C12 C8 C9 . . . . 3.56(15) ?
    C11 C12 C8 N1 . . . . -179.35(9) ?
    C18 C17 O2 C21 . . . . 4.27(15) ?
    C15 C20 C19 C18 . . . . -1.56(16) ?
    C15 C20 N2 C1 . . . . 166.59(9) ?
    C15 C16 C17 C18 . . . . -1.01(16) ?
    C15 C16 C17 O2 . . . . 178.62(9) ?
    C16 C17 O2 C21 . . . . -175.34(10) ?
    C22 C1 C2 C3 . . . . -145.84(10) ?
    C22 C1 C2 C7 . . . . 35.00(14) ?
    C22 C1 N2 C20 . . . . 77.49(11) ?
    C12 C11 C13 C10 . . . . -0.89(15) ?
    C12 C11 C13 O1 . . . . 178.29(9) ?
    C12 C8 C9 C10 . . . . -2.92(15) ?
    C12 C8 N1 C22 . . . . 110.29(12) ?
    C19 C20 C15 C16 . . . . 1.32(15) ?
    C19 C20 N2 C1 . . . . -15.07(14) ?
    C19 C18 C17 C16 . . . . 0.77(16) ?
    C19 C18 C17 O2 . . . . -178.83(10) ?
    C1 C22 N3 C26 . . . . -176.49(9) ?
    C1 C22 N1 C8 . . . . 0.44(15) ?
    C1 C2 C3 C4 . . . . -177.70(10) ?
    C1 C2 C7 C6 . . . . 178.08(11) ?
    C17 C18 C19 C20 . . . . 0.53(16) ?
    C9 C10 C13 C11 . . . . 1.50(16) ?
    C9 C10 C13 O1 . . . . -177.75(9) ?
    C9 C8 N1 C22 . . . . -72.76(14) ?
    C2 C1 N2 C20 . . . . -157.97(9) ?
    C2 C3 C4 C5 . . . . -0.11(19) ?
    C2 C7 C6 C5 . . . . -0.7(2) ?
    C3 C2 C7 C6 . . . . -1.07(19) ?
    C3 C4 C5 C6 . . . . -1.7(2) ?
    C24 C26 N3 C22 . . . . 62.76(14) ?
    C7 C2 C3 C4 . . . . 1.49(17) ?
    C25 C26 N3 C22 . . . . -178.98(10) ?
    C4 C5 C6 C7 . . . . 2.1(2) ?
    C14 O1 C13 C11 . . . . 3.97(15) ?
    C14 O1 C13 C10 . . . . -176.82(10) ?
    C23 C26 N3 C22 . . . . -60.72(14) ?
    N2 C20 C15 C16 . . . . 179.73(9) ?
    N2 C20 C19 C18 . . . . -179.91(10) ?
    N2 C1 C2 C3 . . . . 91.07(11) ?
    N2 C1 C2 C7 . . . . -88.08(12) ?
    N3 C22 C1 C2 . . . . -87.41(10) ?
    N3 C22 C1 N2 . . . . 34.97(11) ?
    N3 C22 N1 C8 . . . . -179.30(9) ?
    N1 C22 C1 C2 . . . . 92.83(12) ?
    N1 C22 C1 N2 . . . . -144.79(10) ?
    N1 C22 N3 C26 . . . . 3.28(16) ?
    N1 C8 C9 C10 . . . . -179.89(10) ?
    C13 C11 C12 C8 . . . . -1.69(15) ?
    C13 C10 C9 C8 . . . . 0.45(16) ?
loop_
    _geom_hbond_atom_site_label_D
    _geom_hbond_atom_site_label_H
    _geom_hbond_atom_site_label_A
    _geom_hbond_site_symmetry_A
    _geom_hbond_distance_DH
    _geom_hbond_distance_HA
    _geom_hbond_distance_DA
    _geom_hbond_angle_DHA
    N2 H2 O1 2_677 0.887(15) 2.328(15) 3.1698(13) 158.5(12)
_iucr_refine_instructions_details
;
TITL mo_hyl106b_0m in P-1
CELL 0.71073  10.0804  10.5784  11.1573  80.982  85.152  80.270
ZERR    2.00   0.0017   0.0017   0.0018   0.004   0.004   0.004
LATT 1
SFAC C  H  N  O
UNIT 52  62  6  4
L.S. 10
ACTA
BOND
FMAP 2
PLAN 20
CONF
HTAB
SIZE 0.10 0.20 0.20
WGHT   0.039700   0.000000
FVAR 0.251040
TEMP -173.160
MOLE 1
C20    1   0.379439   1.034105   0.680201  11.000000   0.021280 =
           0.018880   0.017210  -0.002690  -0.000240  -0.004330
C11    1   0.156640   0.920355   1.165222  11.000000   0.019110 =
           0.022200   0.022970  -0.004070   0.003570  -0.003790
AFIX 43
H11    2   0.082264   0.983576   1.184239  11.000000  -1.200000
AFIX 0
C18    1   0.156594   1.158853   0.704709  11.000000   0.020440 =
           0.022950   0.023720  -0.001070   0.002030  -0.003750
AFIX 43
H18    2   0.070792   1.169495   0.747464  11.000000  -1.200000
AFIX 0
C15    1   0.406600   1.126354   0.580017  11.000000   0.023290 =
           0.022280   0.016680  -0.002700   0.002010  -0.005710
AFIX 43
H15    2   0.491855   1.115501   0.536353  11.000000  -1.200000
AFIX 0
C16    1   0.311262   1.232524   0.544083  11.000000   0.027730 =
           0.021350   0.016910   0.000030   0.000120  -0.006740
AFIX 43
H16    2   0.331361   1.293966   0.476122  11.000000  -1.200000
AFIX 0
C22    1   0.357761   0.757951   0.828129  11.000000   0.020830 =
           0.017780   0.017400  -0.002290  -0.000410  -0.001860
C10    1   0.367942   0.786730   1.216086  11.000000   0.022950 =
           0.027400   0.017920  -0.003180  -0.000750  -0.002030
AFIX 43
H10    2   0.437764   0.758178   1.270819  11.000000  -1.200000
AFIX 0
C12    1   0.162749   0.866554   1.058254  11.000000   0.019920 =
           0.024690   0.019500  -0.001600   0.000260  -0.005290
AFIX 43
H12    2   0.090555   0.892144   1.005700  11.000000  -1.200000
AFIX 0
C19    1   0.252837   1.051379   0.740628  11.000000   0.023270 =
           0.021210   0.021450   0.001390   0.002490  -0.003660
AFIX 43
H19    2   0.231541   0.989053   0.807391  11.000000  -1.200000
AFIX 0
C8     1   0.272183   0.776122   1.026490  11.000000   0.022290 =
           0.021190   0.016290  -0.001810   0.002780  -0.007350
C1     1   0.461611   0.848186   0.832418  11.000000   0.020590 =
           0.018690   0.016140  -0.002340   0.001410  -0.003210
AFIX 13
H1     2   0.425938   0.908146   0.892715  11.000000  -1.200000
AFIX 0
C17    1   0.185492   1.250032   0.607110  11.000000   0.023000 =
           0.019200   0.020790  -0.002440  -0.003710  -0.003740
C9     1   0.373663   0.734603   1.108856  11.000000   0.023370 =
           0.023720   0.018860  -0.003460   0.001710  -0.000620
AFIX 43
H9     2   0.447208   0.670014   1.091024  11.000000  -1.200000
AFIX 0
C2     1   0.598100   0.774975   0.871258  11.000000   0.020680 =
           0.022940   0.017710   0.000450   0.001900  -0.002410
C26    1   0.274422   0.632451   0.681742  11.000000   0.025520 =
           0.022900   0.019300  -0.005040  -0.001820  -0.005150
C3     1   0.672920   0.832520   0.939751  11.000000   0.026870 =
           0.024720   0.033300  -0.002400  -0.004520  -0.004950
AFIX 43
H3     2   0.636677   0.914355   0.963593  11.000000  -1.200000
AFIX 0
C24    1   0.128861   0.702381   0.679968  11.000000   0.024010 =
           0.041030   0.032270  -0.011240  -0.001010  -0.003840
AFIX 137
H24A   2   0.096304   0.718549   0.762314  11.000000  -1.500000
H24B   2   0.072080   0.648359   0.650804  11.000000  -1.500000
H24C   2   0.124828   0.785091   0.625648  11.000000  -1.500000
AFIX 0
C7     1   0.651574   0.653673   0.839521  11.000000   0.032430 =
           0.032120   0.034610  -0.012180  -0.005170   0.004810
AFIX 43
H7     2   0.601066   0.612161   0.793763  11.000000  -1.200000
AFIX 0
C25    1   0.326293   0.610342   0.552979  11.000000   0.032610 =
           0.036260   0.023710  -0.013260  -0.000430  -0.004740
AFIX 137
H25A   2   0.316322   0.693462   0.498990  11.000000  -1.500000
H25B   2   0.274199   0.552010   0.524139  11.000000  -1.500000
H25C   2   0.421666   0.571358   0.553124  11.000000  -1.500000
AFIX 0
C4     1   0.800301   0.772032   0.974005  11.000000   0.028730 =
           0.034750   0.037230   0.003670  -0.008800  -0.008150
AFIX 43
H4     2   0.850519   0.812690   1.020801  11.000000  -1.200000
AFIX 0
C21    1  -0.026449   1.381570   0.637788  11.000000   0.023620 =
           0.030010   0.040900   0.006080  -0.000340   0.001760
AFIX 137
H21A   2  -0.078215   1.311739   0.634715  11.000000  -1.500000
H21B   2  -0.078603   1.464791   0.604989  11.000000  -1.500000
H21C   2  -0.007802   1.383277   0.722262  11.000000  -1.500000
AFIX 0
C14    1   0.154011   1.021258   1.384215  11.000000   0.025780 =
           0.043700   0.036270  -0.023750   0.006620  -0.005370
AFIX 137
H14A   2   0.145885   1.098862   1.322815  11.000000  -1.500000
H14B   2   0.167517   1.045098   1.463204  11.000000  -1.500000
H14C   2   0.071460   0.982714   1.389900  11.000000  -1.500000
AFIX 0
C5     1   0.853810   0.653233   0.940194  11.000000   0.025090 =
           0.039890   0.033820   0.008140  -0.001930   0.002650
AFIX 43
H5     2   0.941761   0.612808   0.961772  11.000000  -1.200000
AFIX 0
C23    1   0.286068   0.503066   0.765617  11.000000   0.059570 =
           0.024450   0.029470  -0.000690  -0.012420  -0.013610
AFIX 137
H23A   2   0.379975   0.459655   0.763054  11.000000  -1.500000
H23B   2   0.228547   0.448229   0.738725  11.000000  -1.500000
H23C   2   0.257166   0.518166   0.848974  11.000000  -1.500000
AFIX 0
C6     1   0.778687   0.593091   0.874593  11.000000   0.036780 =
           0.036860   0.043420  -0.009090  -0.002630   0.012760
AFIX 43
H6     2   0.814182   0.509921   0.853401  11.000000  -1.200000
AFIX 0
O2     4   0.097360   1.359650   0.567220  11.000000   0.025540 =
           0.022540   0.027050   0.003280  -0.002560  -0.000690
O1     4   0.266326   0.929712   1.350342  11.000000   0.024170 =
           0.033810   0.021900  -0.012520   0.002670  -0.003690
N2     3   0.479510   0.926619   0.713574  11.000000   0.019600 =
           0.020750   0.017500  -0.000220   0.002910  -0.003550
N3     3   0.363059   0.714228   0.719648  11.000000   0.023610 =
           0.024280   0.017440  -0.005690   0.003170  -0.006490
AFIX 43
H3A    2   0.426713   0.737372   0.665804  11.000000  -1.200000
AFIX 0
N1     3   0.273341   0.725953   0.916250  11.000000   0.024720 =
           0.023550   0.016730  -0.003410   0.001030  -0.006280
C13    1   0.260360   0.880652   1.243789  11.000000   0.021700 =
           0.023650   0.017630  -0.004780   0.003730  -0.007140
H2     2   0.561718   0.945116   0.698236  11.000000   0.026240
HKLF 4
END
HKLF 4
REM  mo_hyl106b_0m in P-1
REM R1=  0.0434 for   5476 Fo > 4sig(Fo)  and  0.0539 for all   6607 data
REM    289 parameters refined using      0 restraints
;
