# Supplementary material for: (Z)-N-tert-Butyl-2-(4-meth­oxy­anilino)-N′-(4-meth­oxy­phen­yl)-2-phenyl­acetimidamide
Source: Acta Crystallogr Sect E Struct Rep Online. 2013 May 18;69(Pt 6):o902. doi: 10.1107/S1600536813012877 (PMC3685058; doi:10.1107/S1600536813012877)
Supplement: Supplementary file 2 [file e-69-0o902-Isup2.hkl]

# 
# h,k,l, Fc-squared, Fo-squared, sigma(Fo-squared) and status flag 
# 
data_I
_shelx_title ' mo_hyl106b_0m in P-1' 
_shelx_refln_list_code          4 
_shelx_F_calc_maximum      124.49 
_exptl_crystal_F_000       448.00 
_reflns_d_resolution_high  0.7135 
 
loop_ 
 _symmetry_equiv_pos_as_xyz 
 'x, y, z' 
 '-x, -y, -z' 
 
_cell_length_a    10.0804 
_cell_length_b    10.5784 
_cell_length_c    11.1573 
_cell_angle_alpha  80.982 
_cell_angle_beta   85.152 
_cell_angle_gamma  80.270 
 
_shelx_F_squared_multiplier     1.000 
 
loop_ 
 _refln_index_h 
 _refln_index_k 
 _refln_index_l 
 _refln_F_squared_calc 
 _refln_F_squared_meas 
 _refln_F_squared_sigma 
 _refln_observed_status 
   1   0   0     1371.53     1310.11      6.88 o 
   2   0   0     8722.25     8774.08     41.77 o 
   3   0   0      150.03      165.69      1.04 o 
   4   0   0      843.00      905.97      5.08 o 
   5   0   0       57.24       52.23      0.76 o 
   6   0   0       49.39       57.86      0.86 o 
   7   0   0       91.79       78.49      1.27 o 
   8   0   0      354.91      324.35      3.35 o 
   9   0   0      347.86      350.47      3.70 o 
  10   0   0      124.53      114.34      2.69 o 
  11   0   0      126.39      122.46      2.76 o 
  12   0   0        3.31        2.06      1.27 o 
  13   0   0        0.09       -1.01      1.01 o 
 -13   1   0      150.94      164.26      3.50 o 
 -12   1   0       17.21       12.34      1.41 o 
 -11   1   0        1.71       -1.04      1.04 o 
 -10   1   0       47.95       39.24      1.53 o 
  -9   1   0     1656.48     1564.74     18.68 o 
  -8   1   0        4.36        4.83      0.71 o 
  -7   1   0      239.83      225.08      3.76 o 
  -6   1   0      158.75      164.83      1.74 o 
  -5   1   0       63.79       58.41      0.86 o 
  -4   1   0      452.19      495.23      3.42 o 
  -3   1   0     1036.27     1006.11      5.53 o 
  -2   1   0     1354.40     1279.05      8.18 o 
  -1   1   0     2470.38     2441.99     13.10 o 
   0   1   0     1698.01     1673.76      6.99 o 
   1   1   0       97.78       91.79      0.53 o 
   2   1   0     1864.50     1865.66      9.27 o 
   3   1   0     2037.34     2036.87      9.35 o 
   4   1   0      571.85      609.68      3.22 o 
   5   1   0      544.52      598.47      3.42 o 
   6   1   0       75.92       74.12      0.92 o 
   7   1   0        0.38        1.04      0.44 o 
   8   1   0      149.61      139.53      2.00 o 
   9   1   0      137.18      124.06      1.92 o 
  10   1   0      607.79      583.50      5.51 o 
  11   1   0        3.72        4.17      0.91 o 
  12   1   0      294.69      288.99      3.93 o 
  13   1   0        9.93        8.84      1.07 o 
  14   1   0       11.93       13.49      2.80 o 
 -13   2   0       24.61       27.28      1.99 o 
 -12   2   0       24.35       25.42      1.75 o 
 -11   2   0       10.51       11.24      1.36 o 
 -10   2   0       53.08       44.86      1.83 o 
  -9   2   0       71.86       69.46      1.81 o 
  -8   2   0      162.97      139.39      2.15 o 
  -7   2   0       88.93       93.08      1.64 o 
  -6   2   0        0.58        1.05      0.37 o 
  -5   2   0      193.17      196.98      1.69 o 
  -4   2   0     2427.31     2579.75     14.36 o 
  -3   2   0      396.74      416.15      2.89 o 
  -2   2   0      373.47      321.36      2.11 o 
  -1   2   0      310.92      263.26      1.49 o 
   0   2   0     3640.45     3642.54     17.64 o 
   1   2   0      651.34      663.67      3.02 o 
   2   2   0     2232.22     2365.17     10.76 o 
   3   2   0      946.03      942.46      4.89 o 
   4   2   0      494.77      488.57      2.62 o 
   5   2   0        3.56        5.23      0.28 o 
   6   2   0      522.27      570.56      3.82 o 
   7   2   0       19.81       23.85      0.74 o 
   8   2   0      107.65      113.29      3.20 o 
   9   2   0       35.46       41.60      1.75 o 
  10   2   0      192.24      185.36      2.47 o 
  11   2   0      104.28      101.01      2.09 o 
  12   2   0       58.20       57.76      1.75 o 
  13   2   0       25.64       22.21      1.14 o 
  14   2   0        0.57        1.22      1.05 o 
 -13   3   0      157.94      167.00      6.72 o 
 -12   3   0        1.10        0.36      1.17 o 
 -11   3   0        0.97       -0.38      1.04 o 
 -10   3   0       16.59       12.26      1.30 o 
  -9   3   0      138.27      126.63      2.71 o 
  -8   3   0       18.65       17.63      1.07 o 
  -7   3   0      800.85      784.20      8.56 o 
  -6   3   0      105.39      108.78      1.26 o 
  -5   3   0      480.84      540.31      3.72 o 
  -4   3   0       20.16       11.33      0.55 o 
  -3   3   0      826.08      861.69      5.19 o 
  -2   3   0      313.57      334.99      2.08 o 
  -1   3   0     1074.50     1089.86      5.36 o 
   0   3   0      396.34      342.95      1.98 o 
   1   3   0      350.89      386.40      2.07 o 
   2   3   0      983.27      930.87      4.45 o 
   3   3   0      282.13      284.78      1.65 o 
   4   3   0      495.87      539.69      2.89 o 
   5   3   0       62.07       68.17      0.67 o 
   6   3   0      361.97      374.04      3.54 o 
   7   3   0      482.20      493.00      3.61 o 
   8   3   0      453.70      430.57      4.47 o 
   9   3   0       59.49       56.43      1.28 o 
  10   3   0        0.28        0.07      0.60 o 
  11   3   0        9.80        7.39      1.10 o 
  12   3   0       55.52       55.09      1.85 o 
  13   3   0       71.11       71.46      3.32 o 
  14   3   0        0.45        0.09      1.56 o 
 -12   4   0       22.36       20.78      1.82 o 
 -11   4   0       15.90       13.74      1.73 o 
 -10   4   0       18.10       19.76      1.58 o 
  -9   4   0       26.15       27.75      1.67 o 
  -8   4   0        0.00        0.34      0.78 o 
  -7   4   0       95.99      102.77      1.91 o 
  -6   4   0       13.68       16.02      0.77 o 
  -5   4   0       75.78       68.27      1.13 o 
  -4   4   0       30.84       37.26      0.77 o 
  -3   4   0      574.12      654.79      3.80 o 
  -2   4   0      744.48      830.50      4.53 o 
  -1   4   0     1793.92     1777.20      8.60 o 
   0   4   0        3.53        4.04      0.32 o 
   1   4   0        0.12        0.22      0.23 o 
   2   4   0      456.98      424.03      2.60 o 
   3   4   0      116.38      145.91      1.15 o 
   4   4   0      171.90      195.01      1.31 o 
   5   4   0      252.10      252.19      2.14 o 
   6   4   0       41.95       46.32      1.00 o 
   7   4   0       33.99       37.13      0.83 o 
   8   4   0       46.29       39.32      0.90 o 
   9   4   0       80.39       77.87      1.73 o 
  10   4   0       34.73       34.81      1.25 o 
  11   4   0       72.39       72.40      1.51 o 
  12   4   0      203.87      190.26      3.72 o 
  13   4   0        1.39        0.75      1.09 o 
 -12   5   0       10.23       11.29      2.00 o 
 -11   5   0        1.12        0.68      1.65 o 
 -10   5   0       52.37       58.66      2.62 o 
  -9   5   0        0.42       -0.30      0.99 o 
  -8   5   0        6.93        8.60      0.98 o 
  -7   5   0        0.53        3.08      0.80 o 
  -6   5   0       63.04       55.23      1.50 o 
  -5   5   0      468.35      441.15      5.22 o 
  -4   5   0      306.41      316.06      2.57 o 
  -3   5   0       31.27       24.21      0.67 o 
  -2   5   0       74.37       73.29      0.89 o 
  -1   5   0       14.48       18.20      0.50 o 
   0   5   0        2.68        0.57      0.32 o 
   1   5   0      488.01      458.30      2.72 o 
   2   5   0       34.07       37.63      0.55 o 
   3   5   0      921.20      972.46      5.06 o 
   4   5   0      223.42      248.07      1.64 o 
   5   5   0        8.51       16.34      0.56 o 
   6   5   0        4.61        4.07      0.41 o 
   7   5   0      337.72      315.70      2.80 o 
   8   5   0      164.94      164.46      1.85 o 
   9   5   0      250.21      259.12      2.82 o 
  10   5   0        4.11        4.58      0.67 o 
  11   5   0       59.46       59.29      1.90 o 
  12   5   0        1.07        2.51      1.06 o 
  13   5   0        1.01        2.05      1.12 o 
 -11   6   0       16.49       14.34      2.05 o 
 -10   6   0       41.29       56.96      2.77 o 
  -9   6   0       47.41       58.70      2.10 o 
  -8   6   0       53.24       59.06      1.93 o 
  -7   6   0        0.78        0.53      0.83 o 
  -6   6   0        9.64        6.50      0.89 o 
  -5   6   0      276.19      263.71      3.05 o 
  -4   6   0      377.13      355.13      3.05 o 
  -3   6   0        2.71        0.71      0.41 o 
  -2   6   0      429.09      467.90      2.99 o 
  -1   6   0     1428.79     1483.52      7.89 o 
   0   6   0      374.93      393.25      2.70 o 
   1   6   0       95.11      101.78      1.03 o 
   2   6   0        8.62       11.73      0.40 o 
   3   6   0      184.10      171.39      1.55 o 
   4   6   0       61.51       74.18      0.97 o 
   5   6   0        3.36        5.32      0.39 o 
   6   6   0       30.22       32.35      0.83 o 
   7   6   0      203.53      180.46      1.94 o 
   8   6   0        2.62        3.11      0.53 o 
   9   6   0       12.22       11.65      0.69 o 
  10   6   0        0.01       -0.72      0.72 o 
  11   6   0       10.01        8.60      1.04 o 
  12   6   0        8.22        8.24      1.20 o 
  13   6   0       44.17       41.52      1.96 o 
 -11   7   0       69.42       88.75      4.39 o 
 -10   7   0       53.80       70.61      3.04 o 
  -9   7   0      246.22      283.35      4.17 o 
  -8   7   0        7.81        7.60      1.48 o 
  -7   7   0        0.66        1.42      0.94 o 
  -6   7   0        7.03        3.76      0.88 o 
  -5   7   0        1.56        0.33      0.66 o 
  -4   7   0       14.37       16.13      0.97 o 
  -3   7   0       45.05       44.37      1.19 o 
  -2   7   0        9.85       12.26      0.71 o 
  -1   7   0      277.16      309.42      2.86 o 
   0   7   0      376.99      429.02      3.52 o 
   1   7   0      356.76      341.75      2.57 o 
   2   7   0      303.48      340.73      2.33 o 
   3   7   0       24.53       31.30      0.74 o 
   4   7   0      482.33      500.63      4.54 o 
   5   7   0      400.86      407.69      3.44 o 
   6   7   0       33.33       41.77      1.26 o 
   7   7   0        1.10        0.74      0.55 o 
   8   7   0       77.30       77.94      1.47 o 
   9   7   0      169.57      180.26      2.29 o 
  10   7   0        0.00        0.03      0.76 o 
  11   7   0       27.24       23.60      1.69 o 
  12   7   0       12.00       11.98      1.36 o 
  13   7   0       14.54       16.74      1.66 o 
 -10   8   0        0.16       -1.32      1.54 o 
  -9   8   0        0.54       -0.11      1.23 o 
  -8   8   0        0.04        0.59      1.31 o 
  -7   8   0        0.08       -1.19      1.19 o 
  -6   8   0        1.45        0.56      0.96 o 
  -5   8   0       48.35       49.25      1.65 o 
  -4   8   0       53.18       47.06      1.63 o 
  -3   8   0       10.47        8.65      1.00 o 
  -2   8   0        9.59       13.46      0.91 o 
  -1   8   0        9.22       13.53      0.79 o 
   0   8   0      481.76      474.64      5.05 o 
   1   8   0        2.47        2.05      0.42 o 
   2   8   0       90.32       93.75      1.04 o 
   3   8   0      368.59      347.12      2.99 o 
   4   8   0        2.05        1.23      0.51 o 
   5   8   0        2.81        3.06      0.56 o 
   6   8   0        0.36       -0.36      0.65 o 
   7   8   0       37.66       39.64      1.14 o 
   8   8   0      148.74      148.36      2.08 o 
   9   8   0      106.01      102.91      1.92 o 
  10   8   0       99.36       93.82      2.24 o 
  11   8   0      114.00      124.53      3.04 o 
  12   8   0        3.38        6.53      1.35 o 
  -9   9   0        3.14        1.44      1.37 o 
  -8   9   0        0.16       -1.35      1.35 o 
  -7   9   0        2.27        3.41      1.44 o 
  -6   9   0       23.63       27.06      2.12 o 
  -5   9   0       14.62       12.83      1.34 o 
  -4   9   0      126.60      124.67      2.55 o 
  -3   9   0       39.53       33.16      2.60 o 
  -2   9   0       60.43       62.87      2.13 o 
  -1   9   0      112.06      107.16      2.24 o 
   0   9   0      100.09       82.03      1.55 o 
   1   9   0       96.27       90.13      1.66 o 
   2   9   0       16.94       18.88      0.80 o 
   3   9   0      203.54      205.78      2.69 o 
   4   9   0        8.99       11.20      0.88 o 
   5   9   0      329.06      329.83      3.75 o 
   6   9   0       11.27       14.39      0.96 o 
   7   9   0        0.10       -0.32      0.70 o 
   8   9   0       20.70       26.96      1.18 o 
   9   9   0        1.89        2.39      0.78 o 
  10   9   0       37.29       40.05      1.99 o 
  11   9   0       18.05       16.86      1.63 o 
  12   9   0       30.08       31.99      2.00 o 
  -8  10   0       26.58       23.03      2.88 o 
  -7  10   0        0.15       -0.72      1.81 o 
  -6  10   0        0.02        0.03      1.92 o 
  -5  10   0        5.34       11.65      1.71 o 
  -4  10   0        0.34        2.26      1.24 o 
  -3  10   0       36.13       28.88      2.96 o 
  -2  10   0       48.23       44.42      2.98 o 
  -1  10   0      180.23      162.57      3.86 o 
   0  10   0      165.38      155.16      2.43 o 
   1  10   0       87.79       82.34      1.62 o 
   2  10   0      118.77      120.64      2.59 o 
   3  10   0        5.63        5.85      1.13 o 
   4  10   0       53.58       51.48      1.71 o 
   5  10   0        5.37        5.13      0.80 o 
   6  10   0       15.96       19.91      1.64 o 
   7  10   0        2.10        4.59      0.99 o 
   8  10   0       28.70       29.06      1.42 o 
   9  10   0        0.86       -0.10      0.78 o 
  10  10   0       23.32       26.14      1.88 o 
  11  10   0      145.88      149.49      3.56 o 
  -7  11   0        6.00        7.80      2.32 o 
  -6  11   0        2.92        4.83      2.14 o 
  -5  11   0        1.29       -0.32      2.40 o 
  -4  11   0       76.93       69.92      3.73 o 
  -3  11   0       16.74       14.33      1.83 o 
  -2  11   0        0.32        0.01      1.25 o 
  -1  11   0        6.47        3.56      1.05 o 
   0  11   0       41.02       38.61      1.83 o 
   1  11   0      212.75      198.13      3.62 o 
   2  11   0      105.37      103.70      3.27 o 
   3  11   0       30.23       28.85      1.90 o 
   4  11   0       32.33       25.56      1.74 o 
   5  11   0      153.13      151.47      3.25 o 
   6  11   0        8.98        9.33      1.52 o 
   7  11   0        0.08        0.95      0.89 o 
   8  11   0       10.28       11.22      1.19 o 
   9  11   0        0.84        0.30      0.84 o 
  10  11   0        3.56        5.68      1.44 o 
  -5  12   0       21.97       24.95      4.32 o 
  -4  12   0        2.32        4.24      2.15 o 
  -3  12   0        0.06        1.88      1.86 o 
  -2  12   0        3.55        2.15      1.36 o 
  -1  12   0        0.06       -0.64      1.02 o 
   0  12   0        1.24        2.23      0.86 o 
   1  12   0        0.45        0.20      1.36 o 
   2  12   0       18.09       19.50      1.83 o 
   3  12   0      165.68      162.88      6.85 o 
   4  12   0        0.24        1.22      1.24 o 
   5  12   0        0.28        1.28      1.58 o 
   6  12   0      239.62      237.39      8.32 o 
   7  12   0       28.42       31.81      2.88 o 
   8  12   0       19.83       15.58      1.51 o 
   9  12   0        6.88        6.90      1.35 o 
  -3  13   0       61.41       59.50      7.44 o 
  -2  13   0       14.01       14.79      1.80 o 
  -1  13   0       43.20       36.84      2.15 o 
   0  13   0       21.90       18.74      1.15 o 
   1  13   0       57.06       58.57      2.82 o 
   2  13   0        3.23        3.13      1.75 o 
   3  13   0        0.04        0.13      1.31 o 
   4  13   0       10.36       11.13      1.65 o 
   5  13   0        1.42       -0.96      1.70 o 
   6  13   0       89.83       99.40      4.01 o 
   7  13   0        8.91        8.80      2.09 o 
   8  13   0       68.33       78.54      3.68 o 
  -1  14   0        0.10       -0.94      0.94 o 
   0  14   0       60.02       65.66      3.29 o 
   1  14   0        9.02        8.94      1.83 o 
   2  14   0        0.45       -0.54      1.51 o 
   3  14   0        3.97        2.87      1.55 o 
   4  14   0        0.20        2.69      1.91 o 
   5  14   0        1.92        1.40      1.98 o 
  -4 -14   1        0.61        0.74      1.47 o 
  -3 -14   1        1.02        2.09      1.47 o 
  -2 -14   1        2.09        1.80      1.45 o 
  -1 -14   1       21.20       19.88      2.21 o 
   0 -14   1       44.73       47.77      2.12 o 
   1 -14   1       22.50       22.78      2.35 o 
  -7 -13   1       32.15       37.22      3.11 o 
  -6 -13   1        0.00       -1.29      2.16 o 
  -5 -13   1       14.06       11.05      2.15 o 
  -4 -13   1        0.49       -1.24      1.24 o 
  -3 -13   1        8.75       12.09      1.76 o 
  -2 -13   1        0.05       -0.52      2.48 o 
  -1 -13   1        0.63       -0.23      0.71 o 
   0 -13   1        0.32        0.10      0.89 o 
   1 -13   1        0.27        1.00      1.18 o 
   2 -13   1        0.35        0.01      1.84 o 
   3 -13   1        0.76        3.01      1.95 o 
  -9 -12   1        1.45        1.47      1.84 o 
  -8 -12   1        0.93        0.32      1.47 o 
  -7 -12   1       42.37       40.19      2.93 o 
  -6 -12   1       32.86       32.97      2.77 o 
  -5 -12   1        2.84        2.60      1.44 o 
  -4 -12   1        2.51        1.71      1.20 o 
  -3 -12   1       84.30       88.64      2.97 o 
  -2 -12   1       21.71       21.83      2.06 o 
  -1 -12   1       31.52       29.89      1.28 o 
   0 -12   1       28.18       26.32      1.59 o 
   1 -12   1        0.50       -0.53      1.03 o 
   2 -12   1       17.20       13.43      4.00 o 
   3 -12   1       19.09       18.32      2.53 o 
   4 -12   1       10.07        3.36      2.72 o 
   5 -12   1        1.91        0.48      2.72 o 
 -10 -11   1        0.38       -1.03      1.03 o 
  -9 -11   1        0.04       -1.21      1.21 o 
  -8 -11   1        0.00        0.50      1.31 o 
  -7 -11   1       33.56       35.47      2.59 o 
  -6 -11   1        2.30       -1.30      1.30 o 
  -5 -11   1        7.54        8.45      1.29 o 
  -4 -11   1       21.06       23.29      1.76 o 
  -3 -11   1        0.00        0.72      1.10 o 
  -2 -11   1      154.18      138.86      2.03 o 
  -1 -11   1       16.78       14.02      1.05 o 
   0 -11   1       15.63       15.63      1.15 o 
   1 -11   1        9.44        7.87      1.19 o 
   2 -11   1       13.90       10.77      3.08 o 
   3 -11   1        0.06        0.09      1.64 o 
   4 -11   1       27.87       30.63      2.40 o 
   5 -11   1        2.47       -1.05      1.64 o 
   6 -11   1       11.93       16.72      7.92 o 
   7 -11   1       46.43       53.97      4.07 o 
 -11 -10   1       24.39       23.44      2.50 o 
 -10 -10   1        0.01        1.47      0.95 o 
  -9 -10   1       28.42       32.71      1.75 o 
  -8 -10   1        1.59        3.87      0.99 o 
  -7 -10   1       42.27       46.70      1.77 o 
  -6 -10   1       27.53       34.76      1.55 o 
  -5 -10   1       61.95       63.56      2.16 o 
  -4 -10   1        0.87        0.86      0.94 o 
  -3 -10   1       83.14       88.63      2.77 o 
  -2 -10   1       21.70       21.43      0.97 o 
  -1 -10   1      599.25      580.03      7.48 o 
   0 -10   1       30.19       23.96      1.63 o 
   1 -10   1        6.95        3.40      1.01 o 
   2 -10   1        9.40       11.20      1.35 o 
   3 -10   1       20.80       20.02      2.16 o 
   4 -10   1        0.04       -0.99      1.55 o 
   5 -10   1        2.19        0.85      1.52 o 
   6 -10   1       10.77        9.83      3.44 o 
   7 -10   1        6.03        7.44      2.96 o 
   8 -10   1       26.94       42.67      2.96 o 
 -12  -9   1        0.52       -0.29      1.57 o 
 -11  -9   1       15.63       18.51      1.20 o 
 -10  -9   1      348.20      358.04      7.35 o 
  -9  -9   1       16.01       15.68      1.24 o 
  -8  -9   1        6.01        7.04      0.99 o 
  -7  -9   1        1.19        0.56      0.83 o 
  -6  -9   1       18.13       15.25      1.01 o 
  -5  -9   1        0.42       -0.14      0.86 o 
  -4  -9   1        0.67       -0.05      0.75 o 
  -3  -9   1       19.17       14.43      1.05 o 
  -2  -9   1      106.51       97.34      1.57 o 
  -1  -9   1      815.97      804.07     10.04 o 
   0  -9   1        0.32        0.75      0.65 o 
   1  -9   1      540.13      514.94      7.69 o 
   2  -9   1        0.87       -0.46      0.73 o 
   3  -9   1        0.47        0.71      0.73 o 
   4  -9   1       13.32        8.88      1.02 o 
   5  -9   1        3.98        4.21      0.99 o 
   6  -9   1       41.26       46.96      2.82 o 
   7  -9   1       68.21       76.64      3.07 o 
   8  -9   1        2.80        1.01      1.10 o 
   9  -9   1       37.33       49.42      2.67 o 
 -12  -8   1       88.40       94.44      5.00 o 
 -11  -8   1       68.31       74.44      2.61 o 
 -10  -8   1      135.63      143.41      3.02 o 
  -9  -8   1      132.30      124.51      2.25 o 
  -8  -8   1       90.26       96.05      1.85 o 
  -7  -8   1        8.65        9.28      0.86 o 
  -6  -8   1       15.13       16.34      0.93 o 
  -5  -8   1        6.39        9.16      0.79 o 
  -4  -8   1      177.79      174.61      2.34 o 
  -3  -8   1       11.44       11.70      0.90 o 
  -2  -8   1        2.75        3.36      0.53 o 
  -1  -8   1       44.96       40.09      1.02 o 
   0  -8   1        0.15        0.64      0.51 o 
   1  -8   1        3.76        3.86      0.69 o 
   2  -8   1      123.64      121.67      1.93 o 
   3  -8   1       86.71       84.07      1.69 o 
   4  -8   1      318.48      294.05      3.43 o 
   5  -8   1       14.52       11.33      1.34 o 
   6  -8   1       35.60       39.23      2.27 o 
   7  -8   1        0.82        0.11      0.94 o 
   8  -8   1        2.14        1.33      1.01 o 
   9  -8   1       64.44       78.59      2.30 o 
  10  -8   1        2.98        2.62      1.73 o 
 -13  -7   1       11.79       12.69      2.03 o 
 -12  -7   1        1.20        3.34      1.31 o 
 -11  -7   1       44.16       40.65      1.71 o 
 -10  -7   1       10.70       12.88      0.93 o 
  -9  -7   1        0.49        0.78      0.60 o 
  -8  -7   1      131.64      128.33      2.39 o 
  -7  -7   1       23.79       20.71      0.90 o 
  -6  -7   1        0.11        0.33      0.49 o 
  -5  -7   1        3.89        6.78      0.58 o 
  -4  -7   1      223.38      213.72      2.72 o 
  -3  -7   1      146.26      144.27      1.59 o 
  -2  -7   1      111.35      115.91      1.20 o 
  -1  -7   1       46.26       50.18      0.78 o 
   0  -7   1       13.93       17.11      0.79 o 
   1  -7   1      536.93      524.64      4.10 o 
   2  -7   1       23.40       20.98      0.87 o 
   3  -7   1      122.57      107.02      1.78 o 
   4  -7   1       54.18       55.56      1.28 o 
   5  -7   1      697.31      623.68      6.24 o 
   6  -7   1        8.90        7.49      1.11 o 
   7  -7   1        6.10        4.38      1.02 o 
   8  -7   1        1.36        0.84      0.88 o 
   9  -7   1       44.98       50.19      2.15 o 
  10  -7   1        1.46        4.34      1.65 o 
  11  -7   1        0.04        0.36      2.00 o 
 -13  -6   1        2.46        0.65      1.25 o 
 -12  -6   1      120.20      122.29      2.86 o 
 -11  -6   1       71.07       68.82      3.28 o 
 -10  -6   1        5.89        5.05      0.73 o 
  -9  -6   1        3.23        2.58      0.62 o 
  -8  -6   1     1004.61     1009.96      7.91 o 
  -7  -6   1       83.49       82.28      1.49 o 
  -6  -6   1      150.09      140.56      2.29 o 
  -5  -6   1      242.28      230.00      2.22 o 
  -4  -6   1      425.64      484.02      3.43 o 
  -3  -6   1        2.90        4.78      0.36 o 
  -2  -6   1       11.29       13.65      0.45 o 
  -1  -6   1      797.12      813.65      4.60 o 
   0  -6   1       67.80       59.33      0.87 o 
   1  -6   1       75.63       73.22      0.89 o 
   2  -6   1        7.66        9.23      0.48 o 
   3  -6   1      103.47      112.46      1.46 o 
   4  -6   1       20.40       22.84      0.85 o 
   5  -6   1       19.92       26.80      1.35 o 
   6  -6   1      146.42      115.16      3.39 o 
   7  -6   1       12.34       14.27      1.20 o 
   8  -6   1        2.34        1.91      0.88 o 
   9  -6   1        2.38        3.05      1.32 o 
  10  -6   1        0.28        1.03      1.38 o 
  11  -6   1       28.26       34.24      2.56 o 
 -13  -5   1      106.46      117.20      2.94 o 
 -12  -5   1        3.59        2.23      0.98 o 
 -11  -5   1        0.31       -0.70      0.76 o 
 -10  -5   1       69.18       62.56      1.30 o 
  -9  -5   1       87.65       91.38      1.52 o 
  -8  -5   1       17.10       15.16      0.79 o 
  -7  -5   1        9.82       13.00      0.71 o 
  -6  -5   1        0.38        2.42      0.43 o 
  -5  -5   1       49.86       52.27      0.85 o 
  -4  -5   1      198.66      199.07      1.62 o 
  -3  -5   1      172.74      181.19      1.38 o 
  -2  -5   1       80.69       80.10      0.84 o 
  -1  -5   1      428.67      437.66      2.41 o 
   0  -5   1       39.32       49.43      0.70 o 
   1  -5   1      494.14      482.83      3.08 o 
   2  -5   1     1134.30     1235.42      7.27 o 
   3  -5   1      108.26       88.79      1.06 o 
   4  -5   1      119.36      119.29      1.40 o 
   5  -5   1      336.00      307.08      2.80 o 
   6  -5   1      108.11      111.72      1.83 o 
   7  -5   1      117.69      124.01      2.19 o 
   8  -5   1        0.20       -0.15      0.80 o 
   9  -5   1       27.78       29.82      1.76 o 
  10  -5   1       11.80       15.91      1.54 o 
  11  -5   1       87.16       96.59      2.81 o 
  12  -5   1        0.88       -1.73      1.73 o 
 -13  -4   1       25.03       26.27      1.40 o 
 -12  -4   1      139.35      147.94      2.64 o 
 -11  -4   1       47.39       60.68      1.69 o 
 -10  -4   1       88.25       89.38      1.75 o 
  -9  -4   1      237.07      222.27      2.46 o 
  -8  -4   1       31.18       28.58      0.92 o 
  -7  -4   1       21.55       26.79      0.83 o 
  -6  -4   1       11.76        7.89      0.50 o 
  -5  -4   1       32.52       29.37      0.66 o 
  -4  -4   1      439.02      437.25      2.87 o 
  -3  -4   1     1861.53     1981.15     10.07 o 
  -2  -4   1      535.60      502.56      3.06 o 
  -1  -4   1      677.10      714.23      3.90 o 
   0  -4   1      327.05      321.64      1.95 o 
   1  -4   1       52.40       63.56      0.77 o 
   2  -4   1      137.89      161.95      1.39 o 
   3  -4   1       49.96       66.31      0.88 o 
   4  -4   1       33.38       27.45      0.67 o 
   5  -4   1       50.64       61.70      1.05 o 
   6  -4   1       14.29        8.16      0.66 o 
   7  -4   1        7.69       10.54      0.91 o 
   8  -4   1      125.29      121.02      2.45 o 
   9  -4   1       86.00       83.80      2.32 o 
  10  -4   1       20.25       21.11      1.57 o 
  11  -4   1        0.03        1.46      1.11 o 
  12  -4   1        6.36        8.15      1.45 o 
 -13  -3   1       25.48       23.86      1.43 o 
 -12  -3   1      204.29      196.70      3.64 o 
 -11  -3   1       90.64       83.84      2.00 o 
 -10  -3   1      169.04      148.36      2.25 o 
  -9  -3   1        8.31       10.38      0.82 o 
  -8  -3   1       48.63       42.91      1.03 o 
  -7  -3   1       17.85       18.38      0.70 o 
  -6  -3   1       61.77       78.64      0.94 o 
  -5  -3   1       38.92       54.50      0.74 o 
  -4  -3   1      699.73      732.14      4.26 o 
  -3  -3   1      412.65      412.20      2.39 o 
  -2  -3   1     3804.72     3917.00     19.31 o 
  -1  -3   1     3707.65     3643.81     17.80 o 
   0  -3   1     4247.38     4214.46     18.86 o 
   1  -3   1       83.85       77.12      0.77 o 
   2  -3   1      223.76      194.88      1.47 o 
   3  -3   1     2312.43     2522.91     13.20 o 
   4  -3   1     1669.75     1792.59     10.30 o 
   5  -3   1      165.13      171.71      1.63 o 
   6  -3   1      113.09      105.95      1.34 o 
   7  -3   1      329.69      282.44      3.81 o 
   8  -3   1      123.40      133.66      2.29 o 
   9  -3   1       73.95       61.42      1.94 o 
  10  -3   1        1.29       -0.49      1.20 o 
  11  -3   1        2.19        3.87      1.16 o 
  12  -3   1        9.44        5.18      1.29 o 
  13  -3   1        0.55        0.80      2.24 o 
 -13  -2   1        0.53       -0.49      1.09 o 
 -12  -2   1       11.80       10.88      1.15 o 
 -11  -2   1      303.43      294.08      5.74 o 
 -10  -2   1      266.19      249.44      3.37 o 
  -9  -2   1      816.71      780.39      7.58 o 
  -8  -2   1       35.21       27.26      0.95 o 
  -7  -2   1       31.62       38.28      0.87 o 
  -6  -2   1       39.01       41.25      0.69 o 
  -5  -2   1      849.36      914.01      5.18 o 
  -4  -2   1       71.83       74.30      0.80 o 
  -3  -2   1       84.79      102.48      0.81 o 
  -2  -2   1    15498.44    15599.60     76.81 o 
  -1  -2   1     3869.16     3748.15     17.52 o 
   0  -2   1    10151.13    10111.21     44.27 o 
   1  -2   1      755.03      732.68      3.82 o 
   2  -2   1     1222.77     1221.93      6.52 o 
   3  -2   1      600.10      589.89      3.86 o 
   4  -2   1      509.23      519.96      3.56 o 
   5  -2   1      138.96      125.12      1.15 o 
   6  -2   1      237.75      191.92      2.43 o 
   7  -2   1      654.02      620.69      6.45 o 
   8  -2   1      890.36      818.61      7.67 o 
   9  -2   1       90.78      101.67      2.11 o 
  10  -2   1       84.17       73.79      1.90 o 
  11  -2   1        3.21        0.98      1.02 o 
  12  -2   1        3.46        1.89      1.15 o 
  13  -2   1       40.79       52.68      2.25 o 
 -13  -1   1       22.30       21.37      1.61 o 
 -12  -1   1       29.55       25.95      1.65 o 
 -11  -1   1       34.93       36.85      1.58 o 
 -10  -1   1      233.26      213.27      3.34 o 
  -9  -1   1       75.53       80.01      1.61 o 
  -8  -1   1      140.68      137.05      1.86 o 
  -7  -1   1      341.91      324.06      2.78 o 
  -6  -1   1      211.55      229.89      1.82 o 
  -5  -1   1      490.26      546.23      3.39 o 
  -4  -1   1       28.21       27.75      0.50 o 
  -3  -1   1        4.99        7.32      0.28 o 
  -2  -1   1      595.71      584.89      3.10 o 
  -1  -1   1      415.97      424.71      2.30 o 
   0  -1   1      299.71      283.58      1.45 o 
   1  -1   1     3891.90     3742.25     20.36 o 
   2  -1   1       23.61       19.64      0.40 o 
   3  -1   1     1364.06     1424.95      9.13 o 
   4  -1   1      898.97      932.59      5.26 o 
   5  -1   1      287.74      287.78      2.32 o 
   6  -1   1      936.70      909.24     11.77 o 
   7  -1   1       15.79       17.33      0.82 o 
   8  -1   1      377.58      338.66      3.82 o 
   9  -1   1      351.07      321.39      4.80 o 
  10  -1   1      239.44      223.54      3.18 o 
  11  -1   1       29.76       30.93      1.32 o 
  12  -1   1      122.06      129.67      2.50 o 
  13  -1   1        3.20        2.40      1.25 o 
 -13   0   1        3.69        3.95      2.36 o 
 -12   0   1        7.82        7.38      1.28 o 
 -11   0   1        7.67        6.26      1.16 o 
 -10   0   1        2.14        3.01      0.89 o 
  -9   0   1       20.36       15.53      1.15 o 
  -8   0   1      158.88      153.99      2.11 o 
  -7   0   1        7.66        6.77      0.56 o 
  -6   0   1      374.50      397.68      3.45 o 
  -5   0   1      134.63      154.62      1.36 o 
  -4   0   1        2.19        0.38      0.28 o 
  -3   0   1      215.09      237.17      1.58 o 
  -2   0   1      132.90      131.66      0.96 o 
  -1   0   1     1375.58     1314.92      6.23 o 
   0   0   1       65.95       73.57      0.45 o 
   1   0   1        0.01        0.56      0.10 o 
   2   0   1     1855.19     1777.69      9.16 o 
   3   0   1        2.89        4.53      0.26 o 
   4   0   1       29.53       32.51      0.73 o 
   5   0   1      449.84      474.73      2.97 o 
   6   0   1      117.36      115.41      1.15 o 
   7   0   1       13.31       17.60      0.77 o 
   8   0   1       39.36       32.05      1.09 o 
   9   0   1        8.45        9.62      0.88 o 
  10   0   1      214.40      209.03      2.99 o 
  11   0   1       90.47       95.34      2.28 o 
  12   0   1        6.24        6.57      0.90 o 
  13   0   1        0.01        0.40      0.98 o 
 -13   1   1        0.20       -0.55      1.10 o 
 -12   1   1       36.73       43.68      2.17 o 
 -11   1   1        2.11        1.03      1.02 o 
 -10   1   1      140.65      122.56      2.70 o 
  -9   1   1       26.98       30.99      1.43 o 
  -8   1   1        3.64        2.87      0.69 o 
  -7   1   1        7.35        7.82      0.61 o 
  -6   1   1       38.28       44.65      0.86 o 
  -5   1   1       57.84       57.16      0.83 o 
  -4   1   1      328.60      350.53      2.31 o 
  -3   1   1      343.47      351.89      2.10 o 
  -2   1   1      437.32      436.12      2.41 o 
  -1   1   1     3471.04     3303.16     14.77 o 
   0   1   1      158.63      160.87      0.81 o 
   1   1   1     1284.61     1215.61     14.70 o 
   2   1   1      232.88      216.34      1.85 o 
   3   1   1      812.01      738.39      4.71 o 
   4   1   1      247.27      267.28      2.08 o 
   5   1   1       79.59       78.99      0.76 o 
   6   1   1       43.18       46.01      0.88 o 
   7   1   1       18.60       20.30      0.74 o 
   8   1   1      212.50      199.68      2.29 o 
   9   1   1        0.32       -0.11      0.57 o 
  10   1   1       52.12       51.62      1.71 o 
  11   1   1       89.04       84.17      1.61 o 
  12   1   1       28.01       27.97      1.16 o 
  13   1   1       20.17       17.40      1.03 o 
  14   1   1        1.25        1.60      2.24 o 
 -13   2   1        2.42       -0.49      1.43 o 
 -12   2   1      171.10      169.50      3.61 o 
 -11   2   1       16.52       18.00      1.55 o 
 -10   2   1       39.77       32.70      1.76 o 
  -9   2   1       44.40       40.50      1.71 o 
  -8   2   1       58.41       59.71      1.87 o 
  -7   2   1        9.56        5.29      0.59 o 
  -6   2   1      115.05      116.36      1.42 o 
  -5   2   1        0.79        0.01      0.32 o 
  -4   2   1        8.12       10.96      0.46 o 
  -3   2   1       78.37       92.65      1.15 o 
  -2   2   1      181.02      174.63      1.17 o 
  -1   2   1        2.48        3.83      0.25 o 
   0   2   1      125.85      132.66      0.86 o 
   1   2   1     2526.03     2613.23     11.83 o 
   2   2   1     9244.64     9206.69     49.76 o 
   3   2   1       41.98       41.68      0.59 o 
   4   2   1      637.14      658.60      3.84 o 
   5   2   1        1.94        4.04      0.28 o 
   6   2   1       70.95       79.14      0.88 o 
   7   2   1      105.94      110.05      1.35 o 
   8   2   1      123.39      118.81      1.64 o 
   9   2   1        6.95        6.72      0.69 o 
  10   2   1       33.95       32.24      1.12 o 
  11   2   1        0.90        0.36      0.59 o 
  12   2   1        7.65        6.87      0.72 o 
  13   2   1        6.53        5.19      1.62 o 
  14   2   1       16.55       17.54      2.20 o 
 -13   3   1       20.79       21.75      3.36 o 
 -12   3   1       25.33       29.98      2.02 o 
 -11   3   1        8.82        8.09      1.38 o 
 -10   3   1       41.68       42.06      2.00 o 
  -9   3   1        2.84        2.96      0.90 o 
  -8   3   1      182.56      179.21      3.15 o 
  -7   3   1      749.97      707.65      5.57 o 
  -6   3   1      355.47      346.48      2.95 o 
  -5   3   1      327.83      385.17      2.88 o 
  -4   3   1      184.12      192.96      1.73 o 
  -3   3   1      106.76       96.62      1.01 o 
  -2   3   1      777.85      839.58      4.10 o 
  -1   3   1      767.90      782.74      4.39 o 
   0   3   1      128.09      106.28      0.91 o 
   1   3   1      243.03      252.09      1.39 o 
   2   3   1       66.65       59.35      0.47 o 
   3   3   1     1937.06     1978.73     10.38 o 
   4   3   1      584.52      621.47      3.66 o 
   5   3   1        4.70        7.44      0.30 o 
   6   3   1       55.63       50.14      0.80 o 
   7   3   1       77.64       80.27      1.70 o 
   8   3   1       88.32       90.42      2.01 o 
   9   3   1      137.92      130.97      1.77 o 
  10   3   1       37.35       33.79      1.00 o 
  11   3   1        0.43        1.60      0.79 o 
  12   3   1        0.90       -0.63      0.97 o 
  13   3   1        0.72        0.15      1.06 o 
  14   3   1        4.10        3.58      1.48 o 
 -12   4   1        6.27        5.07      1.68 o 
 -11   4   1       33.23       35.41      2.48 o 
 -10   4   1        9.31       10.64      1.61 o 
  -9   4   1        6.38        9.27      1.11 o 
  -8   4   1       46.75       43.29      1.47 o 
  -7   4   1        0.09        0.37      0.66 o 
  -6   4   1     1994.75     1937.02     11.44 o 
  -5   4   1       51.78       45.30      0.93 o 
  -4   4   1      160.04      152.70      1.47 o 
  -3   4   1     1434.79     1518.92      8.23 o 
  -2   4   1       84.53       94.44      1.01 o 
  -1   4   1     1437.08     1598.20      9.08 o 
   0   4   1      100.25      113.33      1.03 o 
   1   4   1      602.08      551.69      2.89 o 
   2   4   1      304.57      308.42      1.79 o 
   3   4   1      149.79      154.22      1.10 o 
   4   4   1     1053.39     1081.52      6.24 o 
   5   4   1       28.53       36.56      0.57 o 
   6   4   1      515.89      564.87      4.87 o 
   7   4   1        3.99        4.41      0.42 o 
   8   4   1       28.18       34.46      1.03 o 
   9   4   1        4.48        2.92      0.69 o 
  10   4   1      174.10      173.59      2.56 o 
  11   4   1       14.34       13.62      1.06 o 
  12   4   1       37.83       42.56      1.57 o 
  13   4   1       29.23       29.97      1.75 o 
  14   4   1       10.96        9.05      1.75 o 
 -12   5   1       40.44       42.34      3.39 o 
 -11   5   1      103.77      117.09      3.70 o 
 -10   5   1       12.66       12.64      1.72 o 
  -9   5   1        3.31        1.83      1.15 o 
  -8   5   1       14.79       17.79      1.32 o 
  -7   5   1      123.57      127.65      2.50 o 
  -6   5   1       42.12       41.67      1.15 o 
  -5   5   1      255.56      253.57      2.61 o 
  -4   5   1       25.95       18.19      0.65 o 
  -3   5   1      765.05      851.82      4.64 o 
  -2   5   1      130.02      142.19      1.30 o 
  -1   5   1      702.31      800.73      5.04 o 
   0   5   1       12.91       22.52      0.56 o 
   1   5   1       65.48       60.97      0.66 o 
   2   5   1      521.68      537.84      3.11 o 
   3   5   1      352.00      370.70      2.08 o 
   4   5   1      788.53      857.30      4.91 o 
   5   5   1       64.51       65.78      0.80 o 
   6   5   1      251.10      276.81      2.54 o 
   7   5   1        1.18        1.34      0.40 o 
   8   5   1       99.56      109.91      1.84 o 
   9   5   1       30.14       27.43      1.05 o 
  10   5   1        6.76        7.80      0.84 o 
  11   5   1       31.89       31.31      1.71 o 
  12   5   1        4.92        4.69      0.94 o 
  13   5   1       20.38       19.84      1.34 o 
 -11   6   1        0.02       -1.52      1.52 o 
 -10   6   1        1.83        1.51      1.44 o 
  -9   6   1       37.28       39.83      2.43 o 
  -8   6   1        6.80        5.82      1.35 o 
  -7   6   1       90.26       83.20      2.14 o 
  -6   6   1      239.07      225.17      4.31 o 
  -5   6   1      134.40      121.98      1.96 o 
  -4   6   1        3.59        2.66      0.62 o 
  -3   6   1      135.11      127.90      1.47 o 
  -2   6   1       93.81      102.05      1.14 o 
  -1   6   1        3.90        3.20      0.40 o 
   0   6   1       59.04       47.68      0.85 o 
   1   6   1       22.77       28.66      0.52 o 
   2   6   1      261.03      278.32      2.04 o 
   3   6   1      162.23      171.09      1.35 o 
   4   6   1       51.17       49.06      0.63 o 
   5   6   1       18.91       21.79      0.77 o 
   6   6   1        0.61        1.91      0.45 o 
   7   6   1      220.52      219.26      2.24 o 
   8   6   1       11.44       15.50      0.89 o 
   9   6   1       80.67       76.21      1.85 o 
  10   6   1       39.78       37.79      1.29 o 
  11   6   1        5.91        4.57      0.86 o 
  12   6   1       17.06       18.05      1.44 o 
  13   6   1       10.65        6.48      1.34 o 
 -11   7   1       13.48        8.97      3.52 o 
 -10   7   1        0.92        0.45      1.53 o 
  -9   7   1       11.96       12.70      1.78 o 
  -8   7   1        1.28        0.79      1.21 o 
  -7   7   1       47.88       40.07      2.31 o 
  -6   7   1      218.31      214.21      3.40 o 
  -5   7   1       23.79       32.70      1.53 o 
  -4   7   1      293.98      273.97      3.61 o 
  -3   7   1        8.95        6.00      0.71 o 
  -2   7   1        4.03        3.00      0.57 o 
  -1   7   1        3.28        1.77      0.45 o 
   0   7   1       11.47        9.10      0.52 o 
   1   7   1       13.81       22.50      0.61 o 
   2   7   1       44.48       35.11      0.70 o 
   3   7   1      476.05      457.01      3.26 o 
   4   7   1        9.46       12.68      0.56 o 
   5   7   1      351.67      360.68      3.34 o 
   6   7   1        3.62        5.24      0.58 o 
   7   7   1       47.71       49.59      1.20 o 
   8   7   1       21.93       21.44      1.05 o 
   9   7   1       72.93       77.82      1.67 o 
  10   7   1       17.70       16.66      1.07 o 
  11   7   1       27.85       31.71      2.31 o 
  12   7   1        0.97        0.24      0.87 o 
  13   7   1        4.23        4.54      1.03 o 
 -10   8   1       17.12       15.75      1.86 o 
  -9   8   1       25.72       25.78      2.31 o 
  -8   8   1        0.38        1.26      1.35 o 
  -7   8   1        0.87        1.70      1.29 o 
  -6   8   1        0.11        0.53      0.91 o 
  -5   8   1       88.22       75.19      2.26 o 
  -4   8   1       42.85       41.19      2.09 o 
  -3   8   1        0.26       -0.08      0.71 o 
  -2   8   1       21.63       23.20      1.16 o 
  -1   8   1      131.21      124.66      1.72 o 
   0   8   1       39.38       38.88      1.05 o 
   1   8   1       16.93       13.55      0.56 o 
   2   8   1       13.04       14.92      0.70 o 
   3   8   1       26.37       21.66      0.77 o 
   4   8   1       33.60       34.76      0.91 o 
   5   8   1       16.46       16.47      0.92 o 
   6   8   1        2.98        3.13      0.60 o 
   7   8   1        4.05        2.90      0.57 o 
   8   8   1      236.18      223.98      2.94 o 
   9   8   1      157.30      156.94      3.07 o 
  10   8   1      106.89      121.94      2.60 o 
  11   8   1        3.17        2.96      1.02 o 
  12   8   1        3.43        3.52      1.01 o 
  -9   9   1       23.48       26.51      3.05 o 
  -8   9   1       39.65       44.97      3.45 o 
  -7   9   1       14.17       18.26      4.32 o 
  -6   9   1       18.33       12.07      2.09 o 
  -5   9   1       40.85       35.52      2.33 o 
  -4   9   1        0.70       -0.83      1.21 o 
  -3   9   1       82.53       76.24      4.55 o 
  -2   9   1        3.98        1.02      0.76 o 
  -1   9   1       36.02       29.78      1.16 o 
   0   9   1       76.82       67.59      1.33 o 
   1   9   1        4.89        5.67      0.58 o 
   2   9   1       79.71       72.59      1.47 o 
   3   9   1        0.49        0.67      0.77 o 
   4   9   1       17.77       17.50      0.83 o 
   5   9   1       23.04       27.94      1.17 o 
   6   9   1       19.52       16.38      0.97 o 
   7   9   1        5.84        5.08      0.72 o 
   8   9   1        4.71        4.11      0.63 o 
   9   9   1       97.98       98.92      2.01 o 
  10   9   1       62.74       71.31      2.05 o 
  11   9   1        4.73        1.57      0.95 o 
  12   9   1        0.46       -0.55      0.91 o 
  -8  10   1        8.54        4.61      2.14 o 
  -7  10   1       38.45       44.50      4.08 o 
  -6  10   1        7.15        4.96      2.56 o 
  -5  10   1        0.65       -0.38      1.29 o 
  -4  10   1        6.52        5.81      1.23 o 
  -3  10   1        4.67        2.83      1.15 o 
  -2  10   1       22.41       17.90      1.39 o 
  -1  10   1       35.19       34.62      2.68 o 
   0  10   1       14.66       13.77      1.20 o 
   1  10   1       33.10       32.16      1.17 o 
   2  10   1      152.12      145.33      3.67 o 
   3  10   1        0.04        1.00      0.83 o 
   4  10   1      355.73      348.19      4.17 o 
   5  10   1      114.74      118.58      2.40 o 
   6  10   1      209.79      207.85      4.96 o 
   7  10   1        2.13        1.85      0.69 o 
   8  10   1       36.23       42.58      1.45 o 
   9  10   1       28.38       29.65      1.53 o 
  10  10   1      126.48      132.69      2.70 o 
  11  10   1       17.07       15.47      1.54 o 
  -7  11   1        0.59       -2.40      2.40 o 
  -6  11   1       23.20       18.72      3.68 o 
  -5  11   1       14.94       12.82      2.43 o 
  -4  11   1        0.02        1.06      1.80 o 
  -3  11   1      177.39      165.41      4.28 o 
  -2  11   1       61.89       56.29      2.09 o 
  -1  11   1      139.92      127.25      3.53 o 
   0  11   1        5.35        4.88      0.81 o 
   1  11   1      191.28      186.93      4.06 o 
   2  11   1       72.35       76.43      2.55 o 
   3  11   1       95.74      102.36      2.81 o 
   4  11   1        0.04        2.51      0.89 o 
   5  11   1        6.43        7.09      1.07 o 
   6  11   1        0.81        2.73      0.94 o 
   7  11   1      121.81      131.18      2.59 o 
   8  11   1       13.08       14.21      1.57 o 
   9  11   1        5.70        6.08      1.58 o 
  10  11   1        3.58        2.00      1.98 o 
  11  11   1       16.67       13.47      1.92 o 
  -5  12   1        4.47        5.12      3.04 o 
  -4  12   1       10.94        3.28      1.92 o 
  -3  12   1        0.69        2.59      1.84 o 
  -2  12   1       33.32       31.01      1.84 o 
  -1  12   1       45.25       43.92      1.61 o 
   0  12   1       29.33       24.63      1.71 o 
   1  12   1       51.05       51.08      2.81 o 
   2  12   1      134.46      134.55      3.53 o 
   3  12   1       26.28       23.70      1.85 o 
   4  12   1       72.17       65.55      2.46 o 
   5  12   1       18.59       13.94      2.04 o 
   6  12   1        1.83       -1.04      1.08 o 
   7  12   1       21.22       18.37      1.35 o 
   8  12   1        0.01        0.19      0.77 o 
   9  12   1       19.45       17.24      1.74 o 
  -4  13   1        0.59        0.48      3.04 o 
  -3  13   1       32.04       26.48      4.08 o 
  -2  13   1       16.60       11.65      1.47 o 
  -1  13   1        0.01        0.83      0.86 o 
   0  13   1        3.95        2.62      1.71 o 
   1  13   1       14.54       15.96      2.90 o 
   2  13   1       26.96       25.35      2.11 o 
   3  13   1       21.16       19.17      2.12 o 
   4  13   1       57.81       60.17      3.39 o 
   5  13   1        2.96        2.32      1.69 o 
   6  13   1        2.19        1.48      2.80 o 
   7  13   1       20.84       21.92      1.42 o 
   8  13   1       46.46       49.12      1.64 o 
  -2  14   1       20.50       20.00      4.32 o 
  -1  14   1       31.72       30.26      1.31 o 
   0  14   1        0.22       -1.41      1.41 o 
   1  14   1        5.39        4.66      1.62 o 
   2  14   1        2.25        3.20      1.50 o 
   3  14   1       25.51       22.62      2.07 o 
   4  14   1        7.08        5.33      2.14 o 
   5  14   1       57.80       61.49      4.51 o 
   6  14   1        6.78        5.12      2.24 o 
  -4 -14   2       12.10       15.40      2.38 o 
  -3 -14   2       36.39       35.17      3.50 o 
  -2 -14   2       25.51       26.79      2.45 o 
  -1 -14   2        0.01        1.20      1.00 o 
   0 -14   2        0.95        1.10      1.20 o 
  -6 -13   2        0.77       -0.82      1.75 o 
  -5 -13   2        5.01        4.67      2.27 o 
  -4 -13   2        8.70        9.35      1.69 o 
  -3 -13   2       67.05       73.85      3.00 o 
  -2 -13   2      101.87      105.06      4.70 o 
  -1 -13   2        1.37        2.97      0.91 o 
   0 -13   2       14.22       13.55      1.51 o 
   1 -13   2        4.41        2.36      1.98 o 
   2 -13   2      151.90      162.76      7.84 o 
  -8 -12   2        0.43        2.89      1.75 o 
  -7 -12   2       71.88       61.89      3.22 o 
  -6 -12   2        0.00        1.44      1.19 o 
  -5 -12   2       19.01       13.81      1.93 o 
  -4 -12   2       18.78       21.46      2.56 o 
  -3 -12   2       10.62        6.43      1.46 o 
  -2 -12   2        2.01        2.37      0.76 o 
  -1 -12   2        0.01        1.48      0.86 o 
   0 -12   2        9.81        9.13      1.30 o 
   1 -12   2       19.95       21.19      2.21 o 
   2 -12   2       20.01       18.97      2.64 o 
   3 -12   2       25.38       25.08      2.93 o 
   4 -12   2        0.47        0.00      2.40 o 
   5 -12   2        2.26        0.48      2.72 o 
 -10 -11   2        2.90        2.88      1.92 o 
  -9 -11   2        0.77        1.08      1.64 o 
  -8 -11   2       20.00       21.84      2.37 o 
  -7 -11   2       48.66       52.81      2.98 o 
  -6 -11   2      231.55      228.85      4.43 o 
  -5 -11   2        1.30        3.21      1.20 o 
  -4 -11   2       30.16       33.50      2.10 o 
  -3 -11   2       71.41       68.30      2.57 o 
  -2 -11   2       95.53      100.20      2.73 o 
  -1 -11   2        9.70        8.57      0.98 o 
   0 -11   2       71.38       66.10      2.37 o 
   1 -11   2        9.93       11.88      2.86 o 
   2 -11   2       43.19       40.71      3.16 o 
   3 -11   2        0.16        1.17      1.73 o 
   4 -11   2        0.29        2.12      1.64 o 
   5 -11   2       30.26       24.10      4.56 o 
   6 -11   2        5.98        5.27      4.24 o 
   7 -11   2       51.84       59.35      4.23 o 
 -11 -10   2        6.87        8.16      1.92 o 
 -10 -10   2        4.48        5.23      1.29 o 
  -9 -10   2       44.41       49.98      2.76 o 
  -8 -10   2        5.98        4.48      2.40 o 
  -7 -10   2       33.93       37.35      3.00 o 
  -6 -10   2       39.37       40.51      2.71 o 
  -5 -10   2      158.06      153.23      4.35 o 
  -4 -10   2       11.36        9.32      1.70 o 
  -3 -10   2        8.64        8.49      0.94 o 
  -2 -10   2        0.72        0.72      0.70 o 
  -1 -10   2      319.90      312.79      3.77 o 
   0 -10   2        0.13        0.10      0.92 o 
   1 -10   2       89.90       81.76      2.77 o 
   2 -10   2       35.90       35.59      3.14 o 
   3 -10   2        0.32       -0.11      0.91 o 
   4 -10   2        9.23        8.13      1.65 o 
   5 -10   2        6.62        5.07      1.31 o 
   6 -10   2        6.43        4.23      1.36 o 
   7 -10   2       20.38       18.50      1.86 o 
   8 -10   2       34.07       32.19      3.44 o 
 -11  -9   2       12.54       16.42      1.91 o 
 -10  -9   2        3.52        4.65      1.13 o 
  -9  -9   2        0.71        0.36      0.91 o 
  -8  -9   2       84.65       88.34      2.30 o 
  -7  -9   2        0.92        0.46      0.87 o 
  -6  -9   2       13.45       16.47      1.78 o 
  -5  -9   2       18.80       19.61      1.57 o 
  -4  -9   2      100.63       97.29      2.68 o 
  -3  -9   2       65.17       59.72      1.47 o 
  -2  -9   2        0.08       -0.29      0.67 o 
  -1  -9   2        4.61        7.22      0.79 o 
   0  -9   2      719.75      684.36      8.30 o 
   1  -9   2       14.15       15.37      1.07 o 
   2  -9   2       34.54       38.32      1.36 o 
   3  -9   2       93.65       85.74      2.03 o 
   4  -9   2        6.87        7.14      0.98 o 
   5  -9   2        8.76       10.45      1.22 o 
   6  -9   2       16.15       15.54      1.63 o 
   7  -9   2        7.54       10.31      1.25 o 
   8  -9   2       29.13       27.74      1.88 o 
   9  -9   2       42.70       44.86      2.34 o 
 -12  -8   2        0.62        0.06      1.05 o 
 -11  -8   2        0.73       -0.64      0.82 o 
 -10  -8   2       56.87       53.41      1.60 o 
  -9  -8   2      138.42      140.82      2.45 o 
  -8  -8   2       47.49       50.60      1.96 o 
  -7  -8   2       26.60       23.32      1.34 o 
  -6  -8   2        5.26        6.22      0.84 o 
  -5  -8   2        2.37        1.84      0.75 o 
  -4  -8   2       11.01       12.31      0.98 o 
  -3  -8   2      237.07      232.80      2.44 o 
  -2  -8   2       27.78       23.98      0.96 o 
  -1  -8   2      350.96      330.77      3.23 o 
   0  -8   2       91.85      101.73      1.40 o 
   1  -8   2      361.42      365.57      4.90 o 
   2  -8   2        8.43       12.09      0.96 o 
   3  -8   2       62.24       60.92      1.93 o 
   4  -8   2      161.45      150.59      2.68 o 
   5  -8   2        3.42        0.96      0.76 o 
   6  -8   2        1.19        1.86      0.96 o 
   7  -8   2       28.25       34.73      1.68 o 
   8  -8   2       26.41       34.48      1.76 o 
   9  -8   2       16.23       17.35      1.64 o 
  10  -8   2       38.63       37.69      2.19 o 
 -12  -7   2       27.67       22.06      1.67 o 
 -11  -7   2        0.58        1.53      0.84 o 
 -10  -7   2       18.16       14.36      1.09 o 
  -9  -7   2       13.96       14.92      1.20 o 
  -8  -7   2       71.68       70.17      1.69 o 
  -7  -7   2       39.91       46.92      1.41 o 
  -6  -7   2      289.87      285.29      3.44 o 
  -5  -7   2       21.56       22.80      0.95 o 
  -4  -7   2        0.67        0.85      0.50 o 
  -3  -7   2        8.64        6.96      0.56 o 
  -2  -7   2       49.56       39.74      0.80 o 
  -1  -7   2      191.07      199.89      1.85 o 
   0  -7   2        4.76        1.96      0.46 o 
   1  -7   2      333.69      297.76      3.02 o 
   2  -7   2        6.91        6.89      0.77 o 
   3  -7   2      186.43      179.67      2.30 o 
   4  -7   2       27.14       19.52      0.93 o 
   5  -7   2       61.17       62.49      1.54 o 
   6  -7   2       77.11       68.97      1.97 o 
   7  -7   2       20.85       19.29      1.69 o 
   8  -7   2        1.22        1.94      0.96 o 
   9  -7   2       62.51       70.55      3.21 o 
  10  -7   2       32.17       41.23      4.36 o 
 -13  -6   2        0.45        1.51      1.30 o 
 -12  -6   2       70.97       71.63      3.25 o 
 -11  -6   2       77.89       79.13      1.87 o 
 -10  -6   2        0.41       -0.72      0.72 o 
  -9  -6   2      168.96      170.22      2.43 o 
  -8  -6   2      174.66      174.27      2.37 o 
  -7  -6   2      680.23      662.22      5.29 o 
  -6  -6   2        0.18        0.41      0.47 o 
  -5  -6   2      122.59      122.44      1.54 o 
  -4  -6   2        6.04       10.85      0.53 o 
  -3  -6   2       31.38       35.16      0.66 o 
  -2  -6   2       13.19       17.70      0.62 o 
  -1  -6   2       50.39       42.86      0.72 o 
   0  -6   2      119.26      126.09      1.49 o 
   1  -6   2       30.67       42.15      0.79 o 
   2  -6   2      741.55      670.26      5.05 o 
   3  -6   2        8.72        9.63      0.68 o 
   4  -6   2      891.57      858.84      6.00 o 
   5  -6   2       10.10       12.65      0.89 o 
   6  -6   2       29.28       40.86      1.44 o 
   7  -6   2        9.77        7.09      1.24 o 
   8  -6   2       68.57       85.13      2.45 o 
   9  -6   2       17.66       29.50      2.18 o 
  10  -6   2       18.39       16.59      1.95 o 
  11  -6   2       18.15       20.17      2.64 o 
 -13  -5   2       35.14       32.43      1.97 o 
 -12  -5   2       30.11       29.95      1.56 o 
 -11  -5   2       28.67       29.98      1.33 o 
 -10  -5   2        4.76        5.91      0.90 o 
  -9  -5   2      112.76      106.30      1.86 o 
  -8  -5   2        0.16       -0.55      0.55 o 
  -7  -5   2      456.11      448.29      3.88 o 
  -6  -5   2      238.97      257.60      2.41 o 
  -5  -5   2      433.60      440.03      3.48 o 
  -4  -5   2     1767.61     1897.03      9.38 o 
  -3  -5   2      162.62      161.61      1.44 o 
  -2  -5   2     2761.79     2961.90     14.83 o 
  -1  -5   2      128.45      158.68      1.33 o 
   0  -5   2      230.41      251.23      1.70 o 
   1  -5   2      333.85      364.48      2.52 o 
   2  -5   2      441.38      452.15      3.04 o 
   3  -5   2      612.91      577.47      3.78 o 
   4  -5   2       14.88       14.50      0.75 o 
   5  -5   2      986.99      954.68      7.06 o 
   6  -5   2        7.61       14.44      0.90 o 
   7  -5   2      467.71      400.19      4.72 o 
   8  -5   2        6.60        7.78      1.01 o 
   9  -5   2        4.84        2.73      1.05 o 
  10  -5   2       24.38       28.84      1.86 o 
  11  -5   2        0.92        1.99      1.24 o 
  12  -5   2        4.11        3.88      1.65 o 
 -13  -4   2       81.05       75.25      2.38 o 
 -12  -4   2        7.37        5.15      1.17 o 
 -11  -4   2      429.97      437.30      6.03 o 
 -10  -4   2       10.38       11.46      0.95 o 
  -9  -4   2      162.05      161.39      2.31 o 
  -8  -4   2       20.80       21.47      0.94 o 
  -7  -4   2       99.46       79.53      1.28 o 
  -6  -4   2       66.51       62.57      1.06 o 
  -5  -4   2        5.68        5.45      0.41 o 
  -4  -4   2     1159.98     1247.15      6.65 o 
  -3  -4   2       42.74       49.37      0.67 o 
  -2  -4   2     2859.83     3088.86     15.33 o 
  -1  -4   2      391.09      385.77      2.40 o 
   0  -4   2      352.29      312.09      1.89 o 
   1  -4   2      810.82      799.31      4.24 o 
   2  -4   2       50.71       59.79      0.81 o 
   3  -4   2       82.46       82.47      1.00 o 
   4  -4   2     1123.87     1064.75      6.54 o 
   5  -4   2      287.52      268.71      2.44 o 
   6  -4   2      909.58      878.85      7.65 o 
   7  -4   2       25.95       32.67      1.29 o 
   8  -4   2       14.47       12.41      1.27 o 
   9  -4   2        5.53        5.84      1.11 o 
  10  -4   2        2.31        2.86      1.11 o 
  11  -4   2        5.25        2.80      1.18 o 
  12  -4   2       12.74       10.59      1.47 o 
 -13  -3   2       33.17       28.47      2.08 o 
 -12  -3   2        9.95       12.60      1.34 o 
 -11  -3   2       29.02       28.22      1.51 o 
 -10  -3   2        0.59        1.94      0.74 o 
  -9  -3   2       43.02       36.68      1.43 o 
  -8  -3   2      160.12      141.93      1.90 o 
  -7  -3   2        1.21        1.56      0.46 o 
  -6  -3   2       13.47       18.14      0.65 o 
  -5  -3   2      802.08      815.57      4.98 o 
  -4  -3   2       40.26       43.09      0.63 o 
  -3  -3   2      767.79      731.87      4.06 o 
  -2  -3   2       16.32       10.12      0.31 o 
  -1  -3   2      778.76      787.67      4.06 o 
   0  -3   2        0.12        4.82      0.39 o 
   1  -3   2        9.93       13.63      0.39 o 
   2  -3   2      892.23      904.11      5.09 o 
   3  -3   2      215.58      192.55      1.52 o 
   4  -3   2       23.16       38.59      0.69 o 
   5  -3   2      356.94      356.80      2.82 o 
   6  -3   2      694.51      676.68      6.12 o 
   7  -3   2        0.74        1.06      0.53 o 
   8  -3   2      923.80      846.74      7.12 o 
   9  -3   2        6.31        7.72      0.99 o 
  10  -3   2       22.77       20.35      1.50 o 
  11  -3   2        0.15        0.78      0.99 o 
  12  -3   2       56.52       61.51      2.75 o 
  13  -3   2      110.44      119.01      5.28 o 
 -13  -2   2       20.77       19.43      1.60 o 
 -12  -2   2        2.46        2.50      1.10 o 
 -11  -2   2        3.65        3.80      0.95 o 
 -10  -2   2       32.47       22.31      1.31 o 
  -9  -2   2       55.48       49.61      1.35 o 
  -8  -2   2        7.73        9.21      0.67 o 
  -7  -2   2      115.24      131.26      1.66 o 
  -6  -2   2       30.73       39.64      0.73 o 
  -5  -2   2      205.55      229.00      1.65 o 
  -4  -2   2      512.14      575.68      3.33 o 
  -3  -2   2      483.00      540.63      3.08 o 
  -2  -2   2     4417.41     4629.56     26.14 o 
  -1  -2   2     6807.84     6669.72     31.30 o 
   0  -2   2     1618.81     1616.02      7.84 o 
   1  -2   2       36.19       24.86      0.47 o 
   2  -2   2      110.14      123.30      1.03 o 
   3  -2   2      399.17      445.89      2.96 o 
   4  -2   2      883.74      924.68      5.62 o 
   5  -2   2       10.13        7.30      0.46 o 
   6  -2   2        1.86        1.80      0.39 o 
   7  -2   2       15.80       14.29      0.70 o 
   8  -2   2        1.26        1.60      0.60 o 
   9  -2   2        0.03       -0.44      0.64 o 
  10  -2   2        3.67        3.63      0.79 o 
  11  -2   2        5.20        1.60      1.17 o 
  12  -2   2       21.48       18.45      1.53 o 
  13  -2   2        9.23       16.48      2.70 o 
 -13  -1   2        0.42       -0.52      1.12 o 
 -12  -1   2       12.74       12.30      1.44 o 
 -11  -1   2       16.93       17.61      1.41 o 
 -10  -1   2       72.94       62.29      2.13 o 
  -9  -1   2        0.09       -0.39      0.74 o 
  -8  -1   2       10.77       13.97      0.91 o 
  -7  -1   2       34.75       39.06      0.92 o 
  -6  -1   2       39.55       41.42      0.75 o 
  -5  -1   2      248.56      261.59      1.84 o 
  -4  -1   2       20.35       26.40      0.52 o 
  -3  -1   2      211.00      204.58      1.48 o 
  -2  -1   2      111.04      121.26      0.99 o 
  -1  -1   2     3174.03     3121.16     14.67 o 
   0  -1   2      925.81      901.52      4.63 o 
   1  -1   2     3351.52     3171.10     15.56 o 
   2  -1   2      128.73      136.45      1.02 o 
   3  -1   2      740.91      704.13      3.80 o 
   4  -1   2       17.64       22.29      0.50 o 
   5  -1   2       67.13       81.70      1.02 o 
   6  -1   2       33.00       41.66      0.75 o 
   7  -1   2        2.59        3.42      0.48 o 
   8  -1   2      961.69      876.53      7.02 o 
   9  -1   2       52.35       42.58      1.22 o 
  10  -1   2       96.77       82.37      1.67 o 
  11  -1   2        0.98        1.58      0.73 o 
  12  -1   2       20.31       19.94      1.16 o 
  13  -1   2       95.28      102.37      2.20 o 
 -13   0   2        5.82        5.17      1.32 o 
 -12   0   2       11.87       12.84      1.45 o 
 -11   0   2       36.95       34.71      2.68 o 
 -10   0   2      155.95      149.07      3.12 o 
  -9   0   2        0.12        0.83      0.77 o 
  -8   0   2      606.86      566.13      5.25 o 
  -7   0   2        2.05        2.04      0.46 o 
  -6   0   2      267.72      269.84      2.26 o 
  -5   0   2     1756.16     1945.07     10.54 o 
  -4   0   2      584.81      606.33      3.41 o 
  -3   0   2      763.76      777.75      4.43 o 
  -2   0   2      324.31      338.98      2.01 o 
  -1   0   2    11295.01    11413.82     56.32 o 
   0   0   2     1150.37     1131.52      5.66 o 
   1   0   2     2124.41     2198.25     10.33 o 
   2   0   2        0.53        3.65      0.34 o 
   3   0   2     1506.21     1558.21      8.19 o 
   4   0   2       74.21       83.27      0.77 o 
   5   0   2     1006.25     1117.71      6.50 o 
   6   0   2       37.42       46.70      0.69 o 
   7   0   2       82.78       76.30      1.14 o 
   8   0   2      369.39      347.80      3.30 o 
   9   0   2      197.51      183.82      2.28 o 
  10   0   2      173.63      162.88      2.22 o 
  11   0   2       82.48       90.34      1.68 o 
  12   0   2      119.74      120.61      2.00 o 
  13   0   2        8.24        8.95      0.86 o 
 -13   1   2        2.50        2.03      1.50 o 
 -12   1   2       47.04       46.89      2.19 o 
 -11   1   2       36.19       36.70      1.96 o 
 -10   1   2        0.25        0.26      1.11 o 
  -9   1   2        0.48        1.94      1.04 o 
  -8   1   2       19.01       20.09      1.08 o 
  -7   1   2       69.12       71.30      1.29 o 
  -6   1   2      448.09      506.82      3.39 o 
  -5   1   2      132.21      156.22      1.44 o 
  -4   1   2      224.89      227.29      1.74 o 
  -3   1   2     1607.60     1762.48      9.46 o 
  -2   1   2      243.00      224.18      1.50 o 
  -1   1   2      531.40      533.55      2.89 o 
   0   1   2     7121.82     7231.72     31.37 o 
   1   1   2       27.63       26.54      0.28 o 
   2   1   2      613.24      617.58      4.32 o 
   3   1   2      808.57      803.51      6.08 o 
   4   1   2      132.23      139.04      1.14 o 
   5   1   2      323.03      344.43      2.17 o 
   6   1   2       22.14       24.15      0.57 o 
   7   1   2        2.93        3.16      0.43 o 
   8   1   2        5.11        6.07      0.56 o 
   9   1   2        8.13        8.41      0.65 o 
  10   1   2        0.35        0.03      0.53 o 
  11   1   2      100.08       95.98      2.52 o 
  12   1   2       10.85        8.88      0.84 o 
  13   1   2        1.17        1.32      1.11 o 
  14   1   2       24.16       27.78      2.72 o 
 -13   2   2       11.79       11.98      1.94 o 
 -12   2   2        4.41        5.58      1.40 o 
 -11   2   2        2.51        0.50      1.10 o 
 -10   2   2       35.55       32.34      1.76 o 
  -9   2   2       76.95       75.30      1.94 o 
  -8   2   2       89.88       84.21      2.49 o 
  -7   2   2       24.53       29.58      1.17 o 
  -6   2   2      239.84      228.32      2.08 o 
  -5   2   2      948.57     1036.71      6.90 o 
  -4   2   2      849.77      962.99      5.60 o 
  -3   2   2     1015.34     1177.22      5.96 o 
  -2   2   2       79.13       89.30      0.77 o 
  -1   2   2      149.10      142.27      1.04 o 
   0   2   2     1416.75     1433.32      6.56 o 
   1   2   2     7668.31     7547.72     38.71 o 
   2   2   2    10084.30    10098.30     74.16 o 
   3   2   2        3.83        3.28      1.28 o 
   4   2   2     1990.01     2033.02     15.50 o 
   5   2   2       23.27       29.61      0.62 o 
   6   2   2      267.87      322.62      2.60 o 
   7   2   2      608.45      588.27      6.40 o 
   8   2   2      460.33      421.99      3.85 o 
   9   2   2       34.41       33.67      1.91 o 
  10   2   2       93.20       95.94      2.54 o 
  11   2   2        2.17        1.86      0.89 o 
  12   2   2        2.91        0.99      0.96 o 
  13   2   2        0.28        2.68      1.14 o 
  14   2   2       94.93      106.01      7.92 o 
 -12   3   2       52.28       58.93      3.38 o 
 -11   3   2       23.25       24.51      2.15 o 
 -10   3   2       62.95       68.35      2.28 o 
  -9   3   2        1.80        0.35      0.90 o 
  -8   3   2      336.03      318.56      4.51 o 
  -7   3   2        0.49        0.64      0.68 o 
  -6   3   2       29.16       31.60      1.04 o 
  -5   3   2      125.35      148.38      1.84 o 
  -4   3   2       15.19       20.72      0.60 o 
  -3   3   2      424.70      535.90      2.95 o 
  -2   3   2        0.71        2.50      0.26 o 
  -1   3   2       27.48       34.51      0.51 o 
   0   3   2       84.83       62.26      0.76 o 
   1   3   2      583.93      616.01      3.13 o 
   2   3   2      281.12      286.25      1.62 o 
   3   3   2      804.35      846.86      5.83 o 
   4   3   2      125.89      109.57      0.96 o 
   5   3   2     1576.54     1615.74     10.19 o 
   6   3   2     1503.82     1574.58     10.43 o 
   7   3   2      458.52      469.18      4.96 o 
   8   3   2       79.98       90.57      1.77 o 
   9   3   2      156.51      149.16      2.13 o 
  10   3   2       71.33       64.97      1.49 o 
  11   3   2       12.12       10.56      1.07 o 
  12   3   2        5.85        6.84      1.11 o 
  13   3   2       13.03       14.50      1.39 o 
  14   3   2       23.11       25.18      2.20 o 
 -12   4   2        3.17        1.24      1.59 o 
 -11   4   2       28.32       31.85      2.39 o 
 -10   4   2       13.87       13.78      1.74 o 
  -9   4   2        3.14        4.67      1.43 o 
  -8   4   2        2.43        4.98      1.22 o 
  -7   4   2       87.53       76.37      1.84 o 
  -6   4   2      114.02      130.37      2.05 o 
  -5   4   2       50.16       49.84      1.06 o 
  -4   4   2       74.19       87.27      1.07 o 
  -3   4   2      114.04      132.44      1.15 o 
  -2   4   2       11.95       11.02      0.41 o 
  -1   4   2      162.94      159.68      1.31 o 
   0   4   2       25.24       27.08      0.50 o 
   1   4   2      413.87      448.64      2.57 o 
   2   4   2       65.89       78.77      0.64 o 
   3   4   2     1936.72     2079.29     10.40 o 
   4   4   2     1433.20     1622.41      9.65 o 
   5   4   2        2.30        1.97      0.30 o 
   6   4   2       60.64       54.50      0.90 o 
   7   4   2       26.63       34.30      0.86 o 
   8   4   2      117.56      116.63      1.67 o 
   9   4   2       28.72       32.39      1.02 o 
  10   4   2        8.68        8.96      0.85 o 
  11   4   2      185.56      187.93      2.69 o 
  12   4   2        1.49        0.47      0.90 o 
  13   4   2        6.18        4.69      1.07 o 
  14   4   2        0.33       -1.30      1.30 o 
 -12   5   2        0.07       -2.24      2.24 o 
 -11   5   2        6.47        4.07      1.63 o 
 -10   5   2       34.63       45.26      2.67 o 
  -9   5   2        0.00       -1.10      1.10 o 
  -8   5   2       30.63       26.84      2.05 o 
  -7   5   2       54.24       42.20      1.85 o 
  -6   5   2      252.58      241.42      3.03 o 
  -5   5   2      399.69      372.71      3.58 o 
  -4   5   2       41.71       43.23      1.09 o 
  -3   5   2      380.04      384.88      2.40 o 
  -2   5   2        0.26        4.50      0.35 o 
  -1   5   2      143.07      165.32      1.42 o 
   0   5   2      811.96      809.35      4.64 o 
   1   5   2      107.05      118.47      1.22 o 
   2   5   2      582.55      575.78      3.13 o 
   3   5   2       24.11       29.45      0.50 o 
   4   5   2      205.24      201.47      1.35 o 
   5   5   2      147.25      151.57      1.60 o 
   6   5   2       59.26       61.61      0.86 o 
   7   5   2       79.12       79.07      1.28 o 
   8   5   2       71.79       82.28      1.41 o 
   9   5   2      343.24      329.46      3.50 o 
  10   5   2       10.19        8.87      0.97 o 
  11   5   2       35.20       35.47      1.22 o 
  12   5   2        2.78        2.62      0.81 o 
  13   5   2       21.84       24.39      1.97 o 
 -11   6   2        6.96        7.17      2.12 o 
 -10   6   2       17.72       15.19      1.97 o 
  -9   6   2        3.50        2.29      1.65 o 
  -8   6   2        1.74        0.76      1.16 o 
  -7   6   2       14.82       11.08      1.44 o 
  -6   6   2       24.10       25.12      1.55 o 
  -5   6   2      147.94      126.40      2.13 o 
  -4   6   2      406.44      374.20      4.24 o 
  -3   6   2       90.02       87.07      1.72 o 
  -2   6   2      360.65      368.68      2.64 o 
  -1   6   2       66.51       74.90      0.97 o 
   0   6   2      208.55      226.45      2.07 o 
   1   6   2       69.66       63.84      0.95 o 
   2   6   2       34.34       25.75      0.55 o 
   3   6   2      142.46      134.96      1.05 o 
   4   6   2       62.16       62.76      0.78 o 
   5   6   2        4.67        3.59      0.38 o 
   6   6   2       44.99       41.44      0.98 o 
   7   6   2        0.05       -0.26      0.51 o 
   8   6   2        0.04       -0.17      0.64 o 
   9   6   2        1.40        0.46      0.57 o 
  10   6   2       27.86       32.99      1.13 o 
  11   6   2        0.80        1.06      0.71 o 
  12   6   2        1.19        0.09      0.74 o 
  13   6   2        1.81        4.43      1.08 o 
 -11   7   2        1.55        1.44      2.88 o 
 -10   7   2       75.20       81.99      4.13 o 
  -9   7   2       20.26       23.45      2.12 o 
  -8   7   2        0.00       -1.19      1.19 o 
  -7   7   2        4.60        6.00      1.35 o 
  -6   7   2        5.51        3.06      0.93 o 
  -5   7   2       12.58       12.94      1.04 o 
  -4   7   2      165.33      175.01      2.80 o 
  -3   7   2       10.33       14.86      0.91 o 
  -2   7   2        0.23       -0.19      0.44 o 
  -1   7   2      280.37      303.03      3.00 o 
   0   7   2       59.99       60.97      0.94 o 
   1   7   2       70.68       85.32      1.20 o 
   2   7   2        0.16        0.21      0.34 o 
   3   7   2        5.25        2.49      0.39 o 
   4   7   2       94.36       90.87      1.35 o 
   5   7   2      170.90      177.94      1.85 o 
   6   7   2       13.67       13.14      0.78 o 
   7   7   2        4.18        4.32      0.64 o 
   8   7   2        0.76        2.42      0.60 o 
   9   7   2       28.97       27.63      1.08 o 
  10   7   2       24.48       28.91      1.12 o 
  11   7   2        0.03       -0.27      0.69 o 
  12   7   2       11.27       12.80      1.23 o 
  13   7   2        5.76        4.07      1.13 o 
 -10   8   2        2.59        0.39      1.59 o 
  -9   8   2       69.79       80.54      3.25 o 
  -8   8   2        0.46       -0.27      1.23 o 
  -7   8   2       30.73       22.94      2.03 o 
  -6   8   2       18.00       17.39      1.37 o 
  -5   8   2       21.60       16.82      1.19 o 
  -4   8   2      256.41      241.00      3.51 o 
  -3   8   2       35.97       38.28      1.37 o 
  -2   8   2       14.92       12.20      0.94 o 
  -1   8   2        0.31        0.96      0.52 o 
   0   8   2      187.62      182.87      1.99 o 
   1   8   2       27.61       30.41      0.93 o 
   2   8   2       89.74       80.03      1.52 o 
   3   8   2       25.28       23.55      0.78 o 
   4   8   2      461.81      440.04      4.08 o 
   5   8   2       14.50       13.96      0.76 o 
   6   8   2       15.34       11.30      0.67 o 
   7   8   2        1.19        3.14      0.69 o 
   8   8   2        1.80       -0.13      0.63 o 
   9   8   2      107.69      109.78      1.90 o 
  10   8   2       12.82       12.67      1.16 o 
  11   8   2       24.59       26.45      1.21 o 
  12   8   2        0.22        1.22      0.96 o 
  13   8   2        0.21       -0.24      1.04 o 
  -9   9   2       99.38      118.04      4.97 o 
  -8   9   2       28.45       28.91      6.00 o 
  -7   9   2       19.35       25.06      2.71 o 
  -6   9   2       97.22       92.37      3.41 o 
  -5   9   2      141.66      131.61      5.02 o 
  -4   9   2      269.37      243.55      4.16 o 
  -3   9   2       65.76       53.22      1.80 o 
  -2   9   2      108.45      102.79      1.84 o 
  -1   9   2       34.41       25.32      1.41 o 
   0   9   2        0.00        0.58      0.68 o 
   1   9   2        0.00       -0.37      0.69 o 
   2   9   2       67.23       68.31      1.92 o 
   3   9   2        4.92        4.17      0.58 o 
   4   9   2      109.92      108.42      1.65 o 
   5   9   2      403.87      390.81      3.76 o 
   6   9   2        0.25       -0.48      0.53 o 
   7   9   2      183.30      183.03      2.84 o 
   8   9   2       22.70       19.55      1.11 o 
   9   9   2        1.09        0.87      0.75 o 
  10   9   2        6.73        8.29      0.93 o 
  11   9   2        7.33        7.56      0.95 o 
  12   9   2       32.53       31.86      3.21 o 
  -8  10   2       18.63       13.52      2.54 o 
  -7  10   2        3.30        2.64      1.75 o 
  -6  10   2        0.93        2.13      1.84 o 
  -5  10   2        2.05        0.40      1.29 o 
  -4  10   2       99.01       79.40      2.92 o 
  -3  10   2       27.55       24.25      2.00 o 
  -2  10   2       34.51       36.44      2.49 o 
  -1  10   2        2.33        1.64      0.74 o 
   0  10   2       29.74       24.49      1.19 o 
   1  10   2      139.33      136.98      4.24 o 
   2  10   2        7.02        6.78      1.15 o 
   3  10   2        1.92        1.58      1.02 o 
   4  10   2      227.68      218.55      2.84 o 
   5  10   2       95.23       98.86      1.89 o 
   6  10   2        7.50        3.44      0.64 o 
   7  10   2       33.88       33.30      1.69 o 
   8  10   2       12.00       14.04      1.16 o 
   9  10   2        2.85        1.46      0.87 o 
  10  10   2      203.95      207.31      3.78 o 
  11  10   2       17.27       19.97      1.68 o 
  -7  11   2       17.56       20.96      4.16 o 
  -6  11   2        1.17       -0.16      2.40 o 
  -5  11   2       79.54       82.71      7.76 o 
  -4  11   2        0.38        2.76      1.84 o 
  -3  11   2        9.52        6.06      1.63 o 
  -2  11   2       23.35       18.21      1.43 o 
  -1  11   2        3.72        2.15      0.79 o 
   0  11   2      110.27      101.27      1.77 o 
   1  11   2        3.09        2.84      1.00 o 
   2  11   2      116.62      115.60      3.00 o 
   3  11   2        0.09       -0.21      0.96 o 
   4  11   2       48.74       46.50      2.71 o 
   5  11   2       15.95       17.58      1.26 o 
   6  11   2        0.17        0.28      0.69 o 
   7  11   2       12.73       11.63      0.83 o 
   8  11   2       28.88       27.15      1.54 o 
   9  11   2        5.33        7.27      1.29 o 
  10  11   2       22.34       20.59      1.42 o 
  11  11   2       75.48       75.21      3.61 o 
  -5  12   2       22.25       18.39      2.49 o 
  -4  12   2        0.09       -1.57      1.57 o 
  -3  12   2        1.78        0.93      1.23 o 
  -2  12   2       57.34       58.44      2.36 o 
  -1  12   2       14.81       15.06      1.11 o 
   0  12   2       15.48       12.98      1.67 o 
   1  12   2       16.06       15.17      1.52 o 
   2  12   2      203.54      205.37      3.69 o 
   3  12   2      140.96      142.72      4.02 o 
   4  12   2        0.40        1.77      2.11 o 
   5  12   2       72.85       68.85      2.04 o 
   6  12   2        5.99        5.36      0.89 o 
   7  12   2       55.69       49.42      1.54 o 
   8  12   2        2.84        2.14      1.31 o 
   9  12   2        1.44        0.97      1.23 o 
  10  12   2       19.29       23.71      2.25 o 
  -4  13   2        2.53        6.88      3.52 o 
  -3  13   2        0.97        0.36      1.31 o 
  -2  13   2        6.29        2.46      0.99 o 
  -1  13   2        1.15        0.99      0.93 o 
   0  13   2        4.70        3.30      1.43 o 
   1  13   2        0.36       -0.77      1.84 o 
   2  13   2       87.18       84.04      2.52 o 
   3  13   2      318.52      336.38      6.90 o 
   4  13   2       14.71       13.55      1.74 o 
   5  13   2        5.90        3.54      1.34 o 
   6  13   2        0.25        0.00      0.90 o 
   7  13   2        8.35        8.82      0.96 o 
   8  13   2       41.43       42.32      2.40 o 
  -2  14   2       12.76       12.68      1.22 o 
  -1  14   2       78.24       84.53      3.48 o 
   0  14   2       12.48        7.47      1.71 o 
   1  14   2        4.99        4.63      1.70 o 
   2  14   2       27.95       29.45      2.32 o 
   3  14   2       47.79       49.19      7.60 o 
   4  14   2        0.30        0.09      1.47 o 
   5  14   2       18.02       15.84      1.91 o 
   6  14   2       49.08       51.35      2.75 o 
  -6 -13   3        0.01        4.00      2.88 o 
  -5 -13   3       14.49       13.98      1.90 o 
  -4 -13   3        4.57        5.70      1.64 o 
  -3 -13   3        1.66        3.55      1.55 o 
  -2 -13   3        8.06        9.99      1.01 o 
  -1 -13   3        1.32        2.92      1.01 o 
   0 -13   3       12.89       16.24      1.85 o 
   1 -13   3       85.19       88.74      4.72 o 
   2 -13   3        5.04        4.25      2.19 o 
  -8 -12   3       91.98       90.06      5.76 o 
  -7 -12   3       43.01       39.19      4.00 o 
  -6 -12   3        1.01        2.94      1.34 o 
  -5 -12   3       31.82       30.47      2.20 o 
  -4 -12   3       71.17       71.95      4.86 o 
  -3 -12   3        3.37        4.85      1.48 o 
  -2 -12   3       11.82       11.57      1.47 o 
  -1 -12   3        3.81        3.60      1.15 o 
   0 -12   3       34.87       33.56      2.45 o 
   1 -12   3        3.37        4.76      1.91 o 
   2 -12   3        7.81        7.37      2.19 o 
   3 -12   3       38.48       32.79      4.48 o 
   5 -12   3        7.90        7.68      3.20 o 
  -9 -11   3       20.47       15.92      2.32 o 
  -8 -11   3        1.78        4.83      1.80 o 
  -7 -11   3       18.95       21.73      1.84 o 
  -6 -11   3       10.37        8.81      1.92 o 
  -5 -11   3      147.88      163.58      4.92 o 
  -4 -11   3        3.84        3.20      1.76 o 
  -3 -11   3      127.21      134.54      3.07 o 
  -2 -11   3        5.11        5.70      0.92 o 
  -1 -11   3       66.85       67.31      2.42 o 
   0 -11   3       18.14       18.76      2.35 o 
   1 -11   3       31.33       29.78      2.30 o 
   2 -11   3        4.91        2.08      2.88 o 
   3 -11   3       17.42       20.46      3.43 o 
   4 -11   3       45.27       54.82      4.36 o 
   5 -11   3       19.57       18.13      1.84 o 
   6 -11   3        6.49        5.56      1.60 o 
 -10 -10   3        2.59        1.12      1.29 o 
  -9 -10   3       37.92       34.82      2.16 o 
  -8 -10   3      112.96      109.30      3.14 o 
  -7 -10   3       39.66       49.81      2.39 o 
  -6 -10   3       36.51       33.46      3.35 o 
  -5 -10   3        1.55       -0.13      1.31 o 
  -4 -10   3        9.29       12.19      1.54 o 
  -3 -10   3        5.73        5.48      1.10 o 
  -2 -10   3      241.24      239.93      3.20 o 
  -1 -10   3       30.34       28.68      1.64 o 
   0 -10   3       15.08       19.85      2.32 o 
   1 -10   3        1.44        0.48      1.13 o 
   2 -10   3       38.36       40.70      4.32 o 
   3 -10   3        3.57        4.71      1.50 o 
   4 -10   3        8.86        8.79      1.41 o 
   5 -10   3        0.41       -0.82      1.40 o 
   6 -10   3        2.73        2.52      1.29 o 
   7 -10   3       91.80      107.43      3.31 o 
   8 -10   3       50.14       59.51      4.00 o 
 -11  -9   3        6.95        5.19      1.45 o 
 -10  -9   3        0.02        0.14      1.10 o 
  -9  -9   3       98.90      109.87      3.09 o 
  -8  -9   3       50.32       48.38      2.24 o 
  -7  -9   3       31.32       31.94      2.48 o 
  -6  -9   3       21.45       19.20      2.08 o 
  -5  -9   3       16.57       16.46      1.57 o 
  -4  -9   3      114.25      101.74      1.86 o 
  -3  -9   3      176.86      171.77      2.30 o 
  -2  -9   3       95.81       94.24      1.89 o 
  -1  -9   3      148.14      146.37      2.50 o 
   0  -9   3      175.44      160.52      3.64 o 
   1  -9   3      165.20      149.79      2.74 o 
   2  -9   3      103.76      107.59      2.14 o 
   3  -9   3       55.46       53.71      1.66 o 
   4  -9   3       51.54       44.66      1.75 o 
   5  -9   3        8.22        6.69      1.27 o 
   6  -9   3       20.10       19.40      1.58 o 
   7  -9   3        0.49       -0.59      1.09 o 
   8  -9   3       38.41       37.38      2.54 o 
   9  -9   3       55.09       58.80      4.16 o 
 -12  -8   3       38.99       33.11      3.20 o 
 -11  -8   3        0.06        0.50      1.19 o 
 -10  -8   3       28.52       29.36      1.98 o 
  -9  -8   3        0.93        1.73      1.16 o 
  -8  -8   3       30.52       29.90      1.94 o 
  -7  -8   3      185.19      176.55      3.66 o 
  -6  -8   3      130.23      132.23      3.11 o 
  -5  -8   3      339.45      343.93      4.66 o 
  -4  -8   3       63.45       54.94      1.18 o 
  -3  -8   3       41.15       33.58      1.08 o 
  -2  -8   3       24.72       31.22      1.06 o 
  -1  -8   3        3.11        4.79      0.61 o 
   0  -8   3        0.30       -0.14      0.58 o 
   1  -8   3      693.45      685.67      6.46 o 
   2  -8   3      340.18      344.11      4.01 o 
   3  -8   3       17.38       18.68      1.19 o 
   4  -8   3      296.35      320.83      4.04 o 
   5  -8   3        7.84        8.49      0.94 o 
   6  -8   3       83.17       86.16      2.09 o 
   7  -8   3       13.66       15.26      1.59 o 
   8  -8   3       87.57       92.86      2.54 o 
   9  -8   3        5.53        4.21      1.31 o 
 -12  -7   3       60.43       57.48      4.85 o 
 -11  -7   3       91.36       87.75      2.76 o 
 -10  -7   3        0.10        0.10      1.09 o 
  -9  -7   3       19.12       18.83      1.59 o 
  -8  -7   3      301.94      299.13      5.08 o 
  -7  -7   3       24.40       22.96      1.47 o 
  -6  -7   3      802.71      793.86      7.91 o 
  -5  -7   3      276.11      255.24      3.36 o 
  -4  -7   3     1009.55      993.08      7.11 o 
  -3  -7   3      228.14      237.68      2.88 o 
  -2  -7   3       53.94       54.24      0.91 o 
  -1  -7   3        1.83        1.67      0.45 o 
   0  -7   3      152.58      135.15      1.82 o 
   1  -7   3       93.30       79.76      1.60 o 
   2  -7   3       40.92       40.09      1.25 o 
   3  -7   3       98.17      100.86      1.73 o 
   4  -7   3     1056.18      973.80      8.45 o 
   5  -7   3      783.37      731.50      6.29 o 
   6  -7   3       28.53       23.59      1.33 o 
   7  -7   3       11.11       11.14      1.13 o 
   8  -7   3      176.29      183.07      4.24 o 
   9  -7   3        0.39       -0.92      1.61 o 
  10  -7   3       10.00       16.41      2.40 o 
 -12  -6   3       19.92       25.71      1.99 o 
 -11  -6   3      199.93      215.84      4.26 o 
 -10  -6   3       25.73       28.71      2.13 o 
  -9  -6   3       78.29       76.19      2.11 o 
  -8  -6   3      263.78      248.87      3.79 o 
  -7  -6   3       76.08       76.65      1.79 o 
  -6  -6   3        3.40        2.26      0.64 o 
  -5  -6   3      981.65      963.31      9.08 o 
  -4  -6   3      899.41      916.72      7.84 o 
  -3  -6   3      196.24      206.06      1.86 o 
  -2  -6   3       19.46       18.78      0.58 o 
  -1  -6   3       69.99       73.12      1.11 o 
   0  -6   3      124.63      124.36      1.28 o 
   1  -6   3      266.90      264.06      2.27 o 
   2  -6   3       14.95       16.93      0.78 o 
   3  -6   3      192.94      188.79      2.13 o 
   4  -6   3     1609.33     1500.82     11.29 o 
   5  -6   3      181.32      151.23      2.35 o 
   6  -6   3      606.71      593.22      5.48 o 
   7  -6   3      129.17      122.71      2.48 o 
   8  -6   3       48.05       48.89      2.51 o 
   9  -6   3        0.52        0.87      1.27 o 
  10  -6   3       29.13       27.62      2.26 o 
  11  -6   3       26.63       25.80      2.32 o 
 -13  -5   3       26.20       24.31      2.88 o 
 -12  -5   3        5.30        6.70      1.38 o 
 -11  -5   3        0.44       -1.04      1.04 o 
 -10  -5   3       51.53       55.37      1.89 o 
  -9  -5   3       85.94       86.90      2.00 o 
  -8  -5   3      103.00      107.85      1.90 o 
  -7  -5   3       67.76       56.29      1.26 o 
  -6  -5   3      883.94      859.60      6.09 o 
  -5  -5   3     1113.50     1145.17      6.72 o 
  -4  -5   3        7.10        9.00      0.56 o 
  -3  -5   3      367.66      350.05      3.42 o 
  -2  -5   3       37.06       35.14      0.64 o 
  -1  -5   3       70.23       61.14      1.00 o 
   0  -5   3        7.48       10.97      0.45 o 
   1  -5   3      435.45      468.31      2.87 o 
   2  -5   3       12.51       14.51      0.58 o 
   3  -5   3      110.86      111.89      1.46 o 
   4  -5   3      208.87      192.14      1.87 o 
   5  -5   3      228.22      218.46      2.42 o 
   6  -5   3        1.42        2.78      0.68 o 
   7  -5   3       71.37       82.10      2.08 o 
   8  -5   3       71.27       73.72      2.17 o 
   9  -5   3        1.47        0.31      1.15 o 
  10  -5   3        8.88       14.13      1.52 o 
  11  -5   3       17.78       22.11      1.75 o 
  12  -5   3       65.20       63.51      4.48 o 
 -13  -4   3        0.00        1.25      1.29 o 
 -12  -4   3       22.23       26.55      1.96 o 
 -11  -4   3       16.66       17.39      1.49 o 
 -10  -4   3       25.87       24.95      1.42 o 
  -9  -4   3       27.52       20.92      1.27 o 
  -8  -4   3      225.51      235.98      2.88 o 
  -7  -4   3       58.46       55.82      1.16 o 
  -6  -4   3       93.51       81.86      1.29 o 
  -5  -4   3       43.71       39.66      0.70 o 
  -4  -4   3      445.36      486.46      3.05 o 
  -3  -4   3       14.57       12.01      0.54 o 
  -2  -4   3      940.38     1015.01      5.52 o 
  -1  -4   3      630.70      658.36      3.49 o 
   0  -4   3      401.39      423.27      2.42 o 
   1  -4   3       76.78       60.21      0.72 o 
   2  -4   3       66.92       51.74      0.73 o 
   3  -4   3      796.95      825.19      4.70 o 
   4  -4   3        8.07       12.38      0.51 o 
   5  -4   3       18.14       18.14      0.72 o 
   6  -4   3        6.04        6.94      0.76 o 
   7  -4   3      314.06      314.76      3.55 o 
   8  -4   3       61.96       53.86      1.78 o 
   9  -4   3        0.28       -0.90      0.90 o 
  10  -4   3        0.01       -0.58      0.93 o 
  11  -4   3        0.08        2.00      1.11 o 
  12  -4   3       16.31       22.94      1.80 o 
 -13  -3   3        0.42       -0.20      1.12 o 
 -12  -3   3        0.24       -1.02      1.02 o 
 -11  -3   3       39.22       30.87      2.03 o 
 -10  -3   3      148.49      151.92      4.27 o 
  -9  -3   3      171.37      178.56      2.83 o 
  -8  -3   3       16.34       14.16      0.86 o 
  -7  -3   3       19.71       19.65      0.84 o 
  -6  -3   3      358.96      362.15      2.63 o 
  -5  -3   3      229.45      215.29      1.68 o 
  -4  -3   3       79.82       83.87      0.93 o 
  -3  -3   3       17.21       27.00      0.49 o 
  -2  -3   3      495.18      554.78      3.10 o 
  -1  -3   3       11.97       16.71      0.43 o 
   0  -3   3      657.24      659.79      3.77 o 
   1  -3   3      146.82      146.69      1.20 o 
   2  -3   3       48.52       56.00      0.77 o 
   3  -3   3      286.32      328.30      2.30 o 
   4  -3   3      102.95      114.26      1.29 o 
   5  -3   3       18.58       19.66      0.77 o 
   6  -3   3      318.53      281.61      2.78 o 
   7  -3   3       25.68       21.05      0.87 o 
   8  -3   3      120.40       96.23      1.80 o 
   9  -3   3      175.90      144.17      2.52 o 
  10  -3   3        4.50        3.40      0.99 o 
  11  -3   3        2.93        1.76      1.02 o 
  12  -3   3      146.54      159.15      3.33 o 
 -13  -2   3       35.64       40.05      2.17 o 
 -12  -2   3        5.72        6.70      1.30 o 
 -11  -2   3       66.69       54.16      2.02 o 
 -10  -2   3       55.35       51.86      1.87 o 
  -9  -2   3       44.96       37.39      1.60 o 
  -8  -2   3      300.09      288.99      3.04 o 
  -7  -2   3      172.44      179.06      2.02 o 
  -6  -2   3      677.28      720.17      4.28 o 
  -5  -2   3      270.50      294.97      2.09 o 
  -4  -2   3       58.57       54.80      0.89 o 
  -3  -2   3        6.45        8.86      0.38 o 
  -2  -2   3      406.07      407.59      2.38 o 
  -1  -2   3      495.69      528.70      3.04 o 
   0  -2   3      161.73      161.92      1.14 o 
   1  -2   3      193.93      203.63      1.41 o 
   2  -2   3       68.10       83.80      0.85 o 
   3  -2   3     5143.98     5370.74     30.96 o 
   4  -2   3      363.41      391.17      2.77 o 
   5  -2   3      556.93      621.63      4.74 o 
   6  -2   3       20.43       18.48      0.75 o 
   7  -2   3       83.18       80.30      1.35 o 
   8  -2   3       37.85       41.06      1.10 o 
   9  -2   3       51.76       48.36      1.30 o 
  10  -2   3        8.03        5.45      0.81 o 
  11  -2   3       65.21       66.68      1.64 o 
  12  -2   3        0.02        0.55      0.85 o 
  13  -2   3       10.73       11.99      1.32 o 
 -13  -1   3       52.45       52.60      3.53 o 
 -12  -1   3       14.70       12.79      1.50 o 
 -11  -1   3       17.28       15.36      1.46 o 
 -10  -1   3       33.21       25.43      1.59 o 
  -9  -1   3        0.05        0.33      0.80 o 
  -8  -1   3       60.15       52.03      1.87 o 
  -7  -1   3       30.88       25.80      0.86 o 
  -6  -1   3      394.54      429.22      3.47 o 
  -5  -1   3       46.03       50.75      0.88 o 
  -4  -1   3      864.59      959.57      5.54 o 
  -3  -1   3       33.24       28.83      0.57 o 
  -2  -1   3     1065.72     1089.79      5.29 o 
  -1  -1   3        1.59       -0.26      0.26 o 
   0  -1   3      657.19      673.18      3.63 o 
   1  -1   3     1164.58     1204.35      5.91 o 
   2  -1   3     2719.08     2695.67     14.04 o 
   3  -1   3       89.85      103.27      0.88 o 
   4  -1   3       84.85       96.11      0.95 o 
   5  -1   3      128.08      127.86      1.27 o 
   6  -1   3      192.68      192.64      1.95 o 
   7  -1   3       44.44       45.46      0.97 o 
   8  -1   3        2.29        4.04      0.58 o 
   9  -1   3        1.80        2.34      0.58 o 
  10  -1   3       28.75       27.52      1.04 o 
  11  -1   3        8.39        9.93      0.89 o 
  12  -1   3       17.53       19.07      1.10 o 
  13  -1   3       43.42       44.44      1.36 o 
 -13   0   3       49.08       54.29      2.37 o 
 -12   0   3       48.24       45.44      2.24 o 
 -11   0   3        0.02        0.29      1.03 o 
 -10   0   3       20.11       18.71      1.49 o 
  -9   0   3       16.85       14.69      1.14 o 
  -8   0   3      157.11      141.89      2.24 o 
  -7   0   3      442.88      489.52      4.24 o 
  -6   0   3        9.30        7.16      0.48 o 
  -5   0   3      227.63      236.49      1.85 o 
  -4   0   3       12.31       12.37      0.49 o 
  -3   0   3      438.25      418.51      2.45 o 
  -2   0   3        3.70        5.09      0.50 o 
  -1   0   3     5375.38     5397.35     26.42 o 
   0   0   3      687.92      681.54      3.79 o 
   1   0   3        7.52       10.18      0.28 o 
   2   0   3      442.58      445.03      2.45 o 
   3   0   3      430.83      433.16      2.53 o 
   4   0   3      854.57      910.39      5.30 o 
   5   0   3       74.62       69.57      0.83 o 
   6   0   3       59.82       69.22      0.85 o 
   7   0   3       70.57       61.40      1.05 o 
   8   0   3        1.80        1.60      0.49 o 
   9   0   3      826.50      811.87      6.50 o 
  10   0   3        7.14        9.72      0.70 o 
  11   0   3       22.78       22.91      0.90 o 
  12   0   3       26.55       27.22      1.20 o 
  13   0   3        7.68       10.82      1.37 o 
 -13   1   3        4.22        8.56      1.54 o 
 -12   1   3       13.36       13.19      1.61 o 
 -11   1   3        0.52        1.31      1.11 o 
 -10   1   3        0.84        0.36      1.01 o 
  -9   1   3        0.10        0.65      0.80 o 
  -8   1   3       57.60       51.93      1.74 o 
  -7   1   3       21.04       27.59      1.15 o 
  -6   1   3        3.02        3.45      0.43 o 
  -5   1   3      554.52      612.68      3.93 o 
  -4   1   3      866.64     1007.13      5.57 o 
  -3   1   3       53.75       65.67      0.72 o 
  -2   1   3      229.72      262.43      1.76 o 
  -1   1   3      175.26      177.49      1.31 o 
   0   1   3     1183.36     1224.46      6.15 o 
   1   1   3      268.28      281.35      1.56 o 
   2   1   3      369.54      363.27      2.07 o 
   3   1   3       80.20       80.66      0.70 o 
   4   1   3       59.13       68.92      0.74 o 
   5   1   3      411.97      426.98      3.31 o 
   6   1   3        7.77       10.10      0.58 o 
   7   1   3      740.61      723.42      6.04 o 
   8   1   3      216.96      204.75      2.80 o 
   9   1   3       36.15       36.67      0.98 o 
  10   1   3      181.25      173.02      2.86 o 
  11   1   3      148.86      150.80      3.79 o 
  12   1   3       11.62        9.48      1.29 o 
  13   1   3       10.21       11.16      1.39 o 
 -12   2   3        5.07        5.23      1.59 o 
 -11   2   3       14.51       13.25      1.80 o 
 -10   2   3        3.59        2.78      1.12 o 
  -9   2   3        3.01        3.90      1.02 o 
  -8   2   3        3.97        6.24      1.00 o 
  -7   2   3        7.61       11.11      0.96 o 
  -6   2   3        6.56        8.62      0.61 o 
  -5   2   3       87.59       89.78      1.13 o 
  -4   2   3        5.56        9.81      0.47 o 
  -3   2   3       31.98       42.66      0.63 o 
  -2   2   3     1040.25     1136.25      5.74 o 
  -1   2   3        2.08        1.60      0.23 o 
   0   2   3        1.67        3.58      0.41 o 
   1   2   3    10344.96    10573.92     52.01 o 
   2   2   3        1.96        2.66      0.33 o 
   3   2   3      585.25      641.22      8.87 o 
   4   2   3        1.04        3.17      0.84 o 
   5   2   3        0.51        3.58      0.47 o 
   6   2   3      192.54      200.03      1.89 o 
   7   2   3       69.83       76.19      1.49 o 
   8   2   3        0.42        0.50      0.88 o 
   9   2   3      149.17      133.84      2.48 o 
  10   2   3       18.90       18.73      1.15 o 
  11   2   3       32.55       33.97      1.49 o 
  12   2   3       14.55       15.61      1.29 o 
  13   2   3       33.66       39.40      1.84 o 
  14   2   3        8.32        5.55      1.61 o 
 -12   3   3      170.75      190.12      4.84 o 
 -11   3   3        5.38        2.72      1.53 o 
 -10   3   3       59.57       65.06      2.69 o 
  -9   3   3        0.61        1.50      1.14 o 
  -8   3   3      320.12      307.98      4.51 o 
  -7   3   3       15.34       19.28      1.17 o 
  -6   3   3      206.27      212.25      2.63 o 
  -5   3   3      183.48      208.40      2.12 o 
  -4   3   3        9.96       19.10      0.56 o 
  -3   3   3       63.56       71.56      0.93 o 
  -2   3   3      610.93      645.00      3.54 o 
  -1   3   3      274.70      281.09      1.82 o 
   0   3   3      108.37      101.73      0.78 o 
   1   3   3       96.00       94.11      0.69 o 
   2   3   3     2703.16     2725.21     13.42 o 
   3   3   3      821.11      881.85      6.85 o 
   4   3   3      588.94      586.98     16.48 o 
   5   3   3       51.96       61.11      3.20 o 
   6   3   3      110.28      113.12      1.16 o 
   7   3   3      376.79      364.27      4.84 o 
   8   3   3       10.28       13.09      0.92 o 
   9   3   3      322.87      293.64      4.46 o 
  10   3   3        1.07        0.74      0.67 o 
  11   3   3       23.90       17.46      1.19 o 
  12   3   3        4.62        6.47      1.02 o 
  13   3   3        5.73        4.75      1.05 o 
  14   3   3        3.12        4.16      2.24 o 
 -12   4   3       32.60       36.19      2.75 o 
 -11   4   3        2.31        2.21      1.52 o 
 -10   4   3       16.30       21.51      2.21 o 
  -9   4   3        3.85        4.08      1.34 o 
  -8   4   3       14.86       14.10      1.55 o 
  -7   4   3     1098.14     1039.82     10.72 o 
  -6   4   3      147.17      145.30      2.23 o 
  -5   4   3       10.77        7.02      0.62 o 
  -4   4   3      120.30      116.68      1.14 o 
  -3   4   3        1.01        3.41      0.35 o 
  -2   4   3        0.78        2.10      0.32 o 
  -1   4   3      345.62      347.62      2.14 o 
   0   4   3      385.86      383.64      2.29 o 
   1   4   3      226.13      228.12      1.43 o 
   2   4   3      548.06      605.52      3.82 o 
   3   4   3      929.72      969.45      6.33 o 
   4   4   3      203.99      216.66      2.20 o 
   5   4   3        4.80        3.81      0.31 o 
   6   4   3       25.73       29.22      0.55 o 
   7   4   3       15.27       16.77      0.51 o 
   8   4   3       83.49       72.61      1.17 o 
   9   4   3      316.56      286.71      3.00 o 
  10   4   3        4.66        5.11      0.76 o 
  11   4   3        0.64        1.03      0.76 o 
  12   4   3        0.01       -0.79      0.79 o 
  13   4   3        3.43        1.23      1.61 o 
 -12   5   3       19.25       25.75      4.32 o 
 -11   5   3        0.12       -1.21      1.40 o 
 -10   5   3       10.83        9.33      2.29 o 
  -9   5   3       30.40       28.35      2.46 o 
  -8   5   3        1.71       -0.48      1.11 o 
  -7   5   3       10.14       13.40      1.34 o 
  -6   5   3     1153.49     1146.30     10.22 o 
  -5   5   3        5.65        7.31      0.77 o 
  -4   5   3        0.46        0.44      0.45 o 
  -3   5   3        0.75        0.05      0.30 o 
  -2   5   3       11.42        7.56      0.42 o 
  -1   5   3       90.26      111.47      1.08 o 
   0   5   3       32.49       30.00      0.52 o 
   1   5   3        8.24       16.56      0.47 o 
   2   5   3      291.95      334.01      2.02 o 
   3   5   3       57.84       79.09      0.88 o 
   4   5   3      219.15      225.95      1.76 o 
   5   5   3        1.27        4.21      0.29 o 
   6   5   3        1.78        1.96      0.30 o 
   7   5   3      111.88      112.23      1.40 o 
   8   5   3      244.25      228.53      4.22 o 
   9   5   3        8.35        6.76      0.60 o 
  10   5   3       18.76       19.87      1.57 o 
  11   5   3       14.44       15.28      0.89 o 
  12   5   3       53.36       53.04      2.04 o 
  13   5   3        1.76        1.86      1.16 o 
 -11   6   3       72.03       78.17      5.60 o 
 -10   6   3        6.24        5.16      1.59 o 
  -9   6   3        2.10        0.05      1.29 o 
  -8   6   3        7.74        5.99      1.38 o 
  -7   6   3      249.96      203.14      3.73 o 
  -6   6   3        0.44        0.89      0.74 o 
  -5   6   3     1279.93     1184.42     12.03 o 
  -4   6   3        6.78        8.50      0.75 o 
  -3   6   3       20.86       20.35      0.82 o 
  -2   6   3        3.13        5.25      0.43 o 
  -1   6   3      677.38      683.30      4.79 o 
   0   6   3      111.63      127.32      1.18 o 
   1   6   3        6.37       13.01      0.52 o 
   2   6   3      159.88      151.49      1.21 o 
   3   6   3        2.79        7.73      0.40 o 
   4   6   3       34.04       35.63      0.56 o 
   5   6   3      363.05      396.17      2.88 o 
   6   6   3        0.46        1.13      0.40 o 
   7   6   3       10.85       11.17      0.80 o 
   8   6   3       26.48       32.54      0.87 o 
   9   6   3        2.39        4.16      0.57 o 
  10   6   3       13.67       15.51      0.90 o 
  11   6   3       17.33       16.09      1.05 o 
  12   6   3       37.46       40.11      1.97 o 
  13   6   3       31.44       34.14      2.24 o 
 -10   7   3        0.25       -1.36      1.36 o 
  -9   7   3       20.31       21.55      2.09 o 
  -8   7   3        7.94        2.93      1.39 o 
  -7   7   3        0.10        0.24      1.17 o 
  -6   7   3       52.82       40.83      2.04 o 
  -5   7   3       89.97       77.48      1.79 o 
  -4   7   3      271.36      237.96      3.86 o 
  -3   7   3      328.94      305.49      3.03 o 
  -2   7   3       54.46       55.00      1.01 o 
  -1   7   3       32.54       35.25      0.73 o 
   0   7   3      167.94      177.48      1.56 o 
   1   7   3        0.09        1.14      0.41 o 
   2   7   3       16.40       17.08      0.64 o 
   3   7   3      127.61      135.10      1.60 o 
   4   7   3      469.70      460.28      3.51 o 
   5   7   3      232.01      217.04      2.33 o 
   6   7   3        0.64       -0.25      0.46 o 
   7   7   3       38.93       34.05      0.96 o 
   8   7   3       16.81       11.52      0.73 o 
   9   7   3       25.72       24.16      0.87 o 
  10   7   3       11.80        9.50      0.77 o 
  11   7   3       20.85       23.41      1.19 o 
  12   7   3       38.95       41.88      1.51 o 
  13   7   3        3.87        2.89      1.21 o 
 -10   8   3       22.59       22.07      3.05 o 
  -9   8   3        4.41        4.63      2.09 o 
  -8   8   3       14.28       15.71      2.37 o 
  -7   8   3       12.74       10.71      1.98 o 
  -6   8   3        0.80        0.69      1.04 o 
  -5   8   3      215.70      206.30      3.07 o 
  -4   8   3       21.67       16.84      1.25 o 
  -3   8   3        0.04       -0.23      0.69 o 
  -2   8   3        0.00       -0.53      0.53 o 
  -1   8   3       15.59       11.43      0.71 o 
   0   8   3      277.12      283.20      3.32 o 
   1   8   3       90.60       93.83      1.46 o 
   2   8   3      321.80      328.11      2.99 o 
   3   8   3       84.29       94.20      1.30 o 
   4   8   3      146.15      139.09      1.64 o 
   5   8   3      545.76      569.54      4.69 o 
   6   8   3       53.19       47.05      1.17 o 
   7   8   3       17.35       19.37      0.94 o 
   8   8   3       58.79       53.61      1.24 o 
   9   8   3       44.25       48.88      1.74 o 
  10   8   3       30.88       33.88      1.11 o 
  11   8   3        0.01        0.03      0.85 o 
  12   8   3        0.94        0.69      0.83 o 
  -9   9   3        9.30        8.84      3.52 o 
  -8   9   3       87.76      104.57      5.20 o 
  -7   9   3        1.87        1.63      1.75 o 
  -6   9   3       20.94       22.32      2.05 o 
  -5   9   3        4.39        3.54      1.04 o 
  -4   9   3       57.64       51.53      1.89 o 
  -3   9   3       25.42       19.06      1.33 o 
  -2   9   3        7.22        6.32      0.92 o 
  -1   9   3        3.83        2.12      0.63 o 
   0   9   3       17.01       10.30      0.72 o 
   1   9   3      133.47      129.00      3.11 o 
   2   9   3       49.83       52.41      1.17 o 
   3   9   3       76.68       79.29      1.39 o 
   4   9   3      102.54       95.58      1.55 o 
   5   9   3        7.64        7.94      0.61 o 
   6   9   3       10.83       11.25      0.88 o 
   7   9   3        2.76        5.16      0.92 o 
   8   9   3       55.92       52.05      1.74 o 
   9   9   3        4.87        6.73      0.82 o 
  10   9   3       76.21       76.22      2.41 o 
  11   9   3        0.33       -0.41      0.84 o 
  12   9   3        0.52        0.88      0.94 o 
  -8  10   3       85.20      117.84      4.97 o 
  -7  10   3        1.07        2.08      2.88 o 
  -6  10   3       37.48       45.23      2.83 o 
  -5  10   3        0.03       -0.05      1.27 o 
  -4  10   3        0.07       -1.05      1.05 o 
  -3  10   3       44.69       38.78      1.84 o 
  -2  10   3       25.08       20.79      1.84 o 
  -1  10   3        8.73        7.47      0.77 o 
   0  10   3       27.73       26.71      1.37 o 
   1  10   3        4.71        4.12      0.83 o 
   2  10   3        1.66        1.59      0.66 o 
   3  10   3       28.80       29.38      1.26 o 
   4  10   3       20.41       20.65      1.01 o 
   5  10   3      165.68      166.79      2.14 o 
   6  10   3        0.13       -0.58      0.58 o 
   7  10   3       35.55       36.95      1.38 o 
   8  10   3        2.60        3.27      0.86 o 
   9  10   3       71.47       73.55      2.42 o 
  10  10   3        8.49       10.91      1.26 o 
  11  10   3      148.11      153.01      5.20 o 
  -7  11   3        5.39        7.52      3.20 o 
  -6  11   3        5.10        7.20      3.20 o 
  -5  11   3        9.48       10.69      1.99 o 
  -4  11   3       30.98       27.75      2.08 o 
  -3  11   3       44.14       39.15      2.60 o 
  -2  11   3       97.23       88.30      2.77 o 
  -1  11   3       74.57       67.38      1.56 o 
   0  11   3        0.34        0.91      1.00 o 
   1  11   3       12.48       12.50      1.69 o 
   2  11   3      245.86      239.82      3.74 o 
   3  11   3       20.90       20.75      1.16 o 
   4  11   3       30.41       25.72      1.40 o 
   5  11   3        2.27        3.86      0.80 o 
   6  11   3       29.36       29.86      1.05 o 
   7  11   3       10.22       11.06      1.97 o 
   8  11   3       13.30       14.83      1.39 o 
   9  11   3       17.69       19.41      1.28 o 
  10  11   3        9.33       10.45      1.27 o 
  11  11   3       38.09       35.91      2.39 o 
  -5  12   3       21.30       23.97      2.49 o 
  -4  12   3        0.17       -1.43      1.43 o 
  -3  12   3        2.64       -0.18      1.09 o 
  -2  12   3        0.00       -0.69      0.85 o 
  -1  12   3       25.41       20.32      1.02 o 
   0  12   3       65.52       63.71      2.60 o 
   1  12   3       24.54       25.13      1.65 o 
   2  12   3       76.59       82.16      2.32 o 
   3  12   3        0.75        0.31      1.73 o 
   4  12   3       48.10       53.90      1.79 o 
   5  12   3        0.00       -0.20      0.83 o 
   6  12   3        5.32        5.66      0.82 o 
   7  12   3        2.65        2.72      1.47 o 
   8  12   3       80.66       96.62      4.80 o 
   9  12   3       33.35       35.76      1.66 o 
  10  12   3       17.48       14.96      1.90 o 
  -4  13   3       52.81       53.18      4.13 o 
  -3  13   3        4.07        4.40      1.30 o 
  -2  13   3        8.04        8.75      1.01 o 
  -1  13   3      122.51      124.90      6.97 o 
   0  13   3       10.18        8.24      1.67 o 
   1  13   3       40.21       37.10      2.37 o 
   2  13   3       33.95       33.16      2.36 o 
   3  13   3        0.31        0.47      1.29 o 
   4  13   3      135.26      132.68      3.43 o 
   5  13   3        5.81        2.70      1.04 o 
   6  13   3        0.51       -0.47      1.13 o 
   7  13   3        7.85        3.57      1.75 o 
   8  13   3       12.04       12.53      3.36 o 
  -2  14   3       29.59       29.80      4.72 o 
  -1  14   3       32.16       34.80      3.38 o 
   0  14   3        0.20        0.82      1.49 o 
   1  14   3        9.00        9.33      1.76 o 
   2  14   3       68.49       73.72      2.98 o 
   3  14   3       14.62       11.01      1.80 o 
   5  14   3       18.58       16.67      1.74 o 
   6  14   3       24.14       20.64      1.48 o 
  -5 -13   4       26.26       26.94      2.80 o 
  -4 -13   4       30.29       32.82      2.55 o 
  -3 -13   4      147.68      156.69     10.01 o 
  -2 -13   4       20.15       21.24      1.31 o 
  -1 -13   4       20.72       17.85      2.36 o 
   0 -13   4       31.60       30.32      5.84 o 
   1 -13   4       10.20        8.64      3.52 o 
  -7 -12   4       53.61       67.97      3.67 o 
  -6 -12   4        0.50        0.24      1.75 o 
  -5 -12   4       55.94       62.62      3.78 o 
  -4 -12   4       52.89       55.03      3.67 o 
  -3 -12   4       17.36       18.90      1.17 o 
  -2 -12   4        0.49       -0.89      0.89 o 
  -1 -12   4       80.49       91.82      4.41 o 
   0 -12   4        2.75        5.82      2.03 o 
   1 -12   4        4.34        3.55      2.07 o 
   2 -12   4       55.10       43.51      5.12 o 
   3 -12   4        6.06        8.16      3.04 o 
   4 -12   4        8.82        7.84      3.20 o 
  -8 -11   4        0.27       -0.02      1.37 o 
  -7 -11   4      182.99      172.03      4.21 o 
  -6 -11   4        0.13       -1.49      1.84 o 
  -5 -11   4       14.61       12.82      2.20 o 
  -4 -11   4       26.98       26.43      1.97 o 
  -3 -11   4       13.64       16.72      1.27 o 
  -2 -11   4       48.94       53.43      1.99 o 
  -1 -11   4       25.62       30.79      2.09 o 
   0 -11   4       33.71       30.95      2.88 o 
   1 -11   4       27.57       30.39      4.32 o 
   2 -11   4       69.75       71.58      3.11 o 
   3 -11   4       23.13       30.85      2.34 o 
   4 -11   4       45.97       54.03      2.51 o 
   5 -11   4       59.02       67.52      2.68 o 
   6 -11   4       22.63       23.88      2.11 o 
 -10 -10   4        2.00        3.04      2.40 o 
  -9 -10   4       27.33       24.35      2.08 o 
  -8 -10   4      108.67      104.34      3.33 o 
  -7 -10   4      124.39      123.60      3.48 o 
  -6 -10   4        1.58        0.98      1.78 o 
  -5 -10   4      140.87      164.53      4.81 o 
  -4 -10   4        1.47        0.88      0.68 o 
  -3 -10   4        2.05        2.82      0.83 o 
  -2 -10   4       10.67       12.13      1.25 o 
  -1 -10   4        0.04        0.09      0.95 o 
   0 -10   4        8.12        9.06      1.26 o 
   1 -10   4       66.62       73.82      2.29 o 
   2 -10   4       37.44       42.15      2.08 o 
   3 -10   4      122.16      124.63      3.16 o 
   4 -10   4       25.61       24.62      2.04 o 
   5 -10   4        3.98        1.43      2.00 o 
   6 -10   4        2.75        5.95      1.47 o 
   7 -10   4       11.91       13.86      1.63 o 
 -11  -9   4        0.02        4.32      2.40 o 
 -10  -9   4        6.62        3.83      1.41 o 
  -9  -9   4        0.24       -0.09      1.25 o 
  -8  -9   4       71.60       63.40      2.58 o 
  -7  -9   4        0.24        1.15      1.23 o 
  -6  -9   4      277.24      263.85      6.36 o 
  -5  -9   4       79.95       82.23      2.34 o 
  -4  -9   4       44.03       47.14      1.77 o 
  -3  -9   4        0.15       -0.32      0.83 o 
  -2  -9   4        5.98        7.13      1.09 o 
  -1  -9   4      359.18      327.52      3.87 o 
   0  -9   4        6.59        6.21      0.89 o 
   1  -9   4        1.13        2.04      1.12 o 
   2  -9   4      259.38      277.85      4.08 o 
   3  -9   4       25.37       23.54      1.50 o 
   4  -9   4      299.51      301.80      5.34 o 
   5  -9   4        1.45        0.56      0.86 o 
   6  -9   4       19.70       21.60      1.61 o 
   7  -9   4       45.41       52.32      2.40 o 
   8  -9   4      168.93      201.51      4.42 o 
 -11  -8   4        1.08        1.21      1.38 o 
 -10  -8   4        5.05        4.69      1.34 o 
  -9  -8   4        0.51        2.63      1.25 o 
  -8  -8   4       30.31       29.13      2.02 o 
  -7  -8   4      164.37      155.61      4.93 o 
  -6  -8   4       21.46       20.49      1.66 o 
  -5  -8   4      602.01      562.14      5.61 o 
  -4  -8   4       19.90       18.34      1.12 o 
  -3  -8   4      431.01      379.85      4.80 o 
  -2  -8   4        7.49        7.02      0.65 o 
  -1  -8   4       62.98       71.03      1.46 o 
   0  -8   4      332.28      335.26      3.57 o 
   1  -8   4       76.31       80.29      2.09 o 
   2  -8   4      362.55      362.33      4.25 o 
   3  -8   4       18.03       15.43      1.24 o 
   4  -8   4      237.82      228.33      3.95 o 
   5  -8   4        7.41        8.75      0.98 o 
   6  -8   4      113.04      109.70      2.63 o 
   7  -8   4        9.97       13.77      1.40 o 
   8  -8   4        7.50        8.08      1.94 o 
   9  -8   4       25.67       33.26      3.44 o 
 -12  -7   4        0.33        0.00      2.08 o 
 -11  -7   4        0.35       -0.84      1.22 o 
 -10  -7   4       38.96       38.99      2.31 o 
  -9  -7   4       97.55      103.19      3.01 o 
  -8  -7   4        0.86       -0.27      1.10 o 
  -7  -7   4       76.22       83.68      2.58 o 
  -6  -7   4      143.04      147.94      3.34 o 
  -5  -7   4       27.57       32.30      1.24 o 
  -4  -7   4      273.43      279.16      5.29 o 
  -3  -7   4      372.95      385.85      3.89 o 
  -2  -7   4       50.80       48.26      1.11 o 
  -1  -7   4       37.81       39.41      1.35 o 
   0  -7   4      111.65       98.96      1.86 o 
   1  -7   4      345.13      343.60      3.55 o 
   2  -7   4      318.78      303.35      3.22 o 
   3  -7   4        0.19       -0.64      0.64 o 
   4  -7   4       39.88       35.90      1.22 o 
   5  -7   4       28.47       33.66      1.29 o 
   6  -7   4        0.60        1.25      0.82 o 
   7  -7   4      100.21      108.96      2.35 o 
   8  -7   4        2.67        3.46      1.44 o 
   9  -7   4        0.00       -0.42      1.34 o 
  10  -7   4        5.04        6.41      2.07 o 
 -12  -6   4       40.12       38.61      2.37 o 
 -11  -6   4       34.55       34.05      2.20 o 
 -10  -6   4        1.51        2.25      1.24 o 
  -9  -6   4       12.90       15.59      1.60 o 
  -8  -6   4       92.61       88.80      2.68 o 
  -7  -6   4       24.04       28.95      1.56 o 
  -6  -6   4       62.64       58.35      1.26 o 
  -5  -6   4        0.15       -0.15      0.58 o 
  -4  -6   4       98.15      107.51      1.62 o 
  -3  -6   4        3.66        6.92      0.47 o 
  -2  -6   4       15.66       13.10      0.63 o 
  -1  -6   4       28.37       28.97      0.82 o 
   0  -6   4       25.93       26.35      0.88 o 
   1  -6   4      320.00      280.73      2.77 o 
   2  -6   4       56.69       62.45      1.10 o 
   3  -6   4      535.00      525.01      4.05 o 
   4  -6   4       36.80       31.00      1.01 o 
   5  -6   4        7.72       10.49      0.95 o 
   6  -6   4      132.56      115.29      2.18 o 
   7  -6   4        1.66        1.39      0.90 o 
   8  -6   4        2.46        1.47      1.06 o 
   9  -6   4        9.03        9.56      1.80 o 
  10  -6   4       15.73       13.17      1.56 o 
  11  -6   4        0.18       -1.16      1.47 o 
 -12  -5   4        8.36        7.96      1.63 o 
 -11  -5   4       36.25       39.82      2.29 o 
 -10  -5   4        0.01        0.06      1.15 o 
  -9  -5   4        0.21        0.49      1.07 o 
  -8  -5   4      292.70      295.95      4.95 o 
  -7  -5   4      350.90      340.15      4.93 o 
  -6  -5   4       93.63       90.82      1.72 o 
  -5  -5   4        7.60        8.26      0.65 o 
  -4  -5   4        5.74        8.60      0.58 o 
  -3  -5   4       23.82       28.29      0.67 o 
  -2  -5   4       47.84       47.66      0.80 o 
  -1  -5   4        5.89        2.37      0.37 o 
   0  -5   4       56.66       62.18      0.84 o 
   1  -5   4        5.93        5.12      0.40 o 
   2  -5   4       67.87       62.39      0.96 o 
   3  -5   4      425.83      406.04      3.46 o 
   4  -5   4       16.97       17.14      0.73 o 
   5  -5   4       17.43       19.43      1.33 o 
   6  -5   4      388.31      329.38      4.48 o 
   7  -5   4      129.40      113.68      2.55 o 
   8  -5   4       35.50       30.63      1.67 o 
   9  -5   4        0.34        0.87      1.04 o 
  10  -5   4       42.62       43.73      2.15 o 
  11  -5   4        3.90        2.06      1.92 o 
 -13  -4   4       14.55       14.24      2.88 o 
 -12  -4   4        6.30        6.35      1.56 o 
 -11  -4   4        6.37        5.10      1.35 o 
 -10  -4   4       15.90       20.58      1.78 o 
  -9  -4   4        1.15        1.62      0.95 o 
  -8  -4   4       51.02       49.18      1.70 o 
  -7  -4   4      585.10      590.72      5.45 o 
  -6  -4   4       46.79       55.83      1.13 o 
  -5  -4   4      317.92      298.71      2.44 o 
  -4  -4   4       46.51       40.07      0.73 o 
  -3  -4   4      461.80      498.76      3.13 o 
  -2  -4   4       31.18       31.40      0.57 o 
  -1  -4   4      114.37      104.37      1.03 o 
   0  -4   4      405.61      397.12      2.48 o 
   1  -4   4      544.72      537.99      3.03 o 
   2  -4   4       58.46       62.65      0.92 o 
   3  -4   4       12.17       26.81      0.68 o 
   4  -4   4       60.81       68.99      0.91 o 
   5  -4   4       10.04        9.72      0.77 o 
   6  -4   4        0.61       -0.07      0.68 o 
   7  -4   4       50.02       37.78      1.50 o 
   8  -4   4       47.38       42.11      1.72 o 
   9  -4   4       19.50       17.56      1.39 o 
  10  -4   4        0.68        1.87      1.05 o 
  11  -4   4        5.50        4.39      1.23 o 
  12  -4   4       20.66       23.74      1.82 o 
 -13  -3   4        0.62       -1.28      2.08 o 
 -12  -3   4        2.45        2.54      1.20 o 
 -11  -3   4        7.90        7.56      1.29 o 
 -10  -3   4       80.56       84.80      2.37 o 
  -9  -3   4        0.91       -1.11      1.11 o 
  -8  -3   4       88.25       90.69      1.84 o 
  -7  -3   4       43.32       46.61      1.05 o 
  -6  -3   4       58.02       53.49      1.25 o 
  -5  -3   4       13.84       10.68      0.51 o 
  -4  -3   4       25.20       36.61      0.78 o 
  -3  -3   4      111.42      109.75      0.99 o 
  -2  -3   4     3621.33     3913.35     18.69 o 
  -1  -3   4     1172.38     1311.20      6.99 o 
   0  -3   4     1178.76     1161.99      6.29 o 
   1  -3   4       98.77      102.27      1.12 o 
   2  -3   4       44.87       65.44      0.85 o 
   3  -3   4      284.09      324.39      2.31 o 
   4  -3   4        2.81        4.21      0.45 o 
   5  -3   4       22.55       23.97      0.83 o 
   6  -3   4       62.60       53.56      1.16 o 
   7  -3   4       11.70       14.61      0.85 o 
   8  -3   4      138.70      118.77      1.99 o 
   9  -3   4       37.34       40.82      1.34 o 
  10  -3   4        8.03       10.77      1.07 o 
  11  -3   4       15.96       18.14      1.47 o 
  12  -3   4       58.01       65.32      3.30 o 
 -13  -2   4       12.86       10.42      1.84 o 
 -12  -2   4       57.41       65.91      2.38 o 
 -11  -2   4       45.59       40.18      2.09 o 
 -10  -2   4       99.81       89.91      2.88 o 
  -9  -2   4       83.54       82.42      2.26 o 
  -8  -2   4       41.80       41.75      1.43 o 
  -7  -2   4      469.76      463.96      4.01 o 
  -6  -2   4        2.67        4.38      0.46 o 
  -5  -2   4      410.53      388.05      2.67 o 
  -4  -2   4      194.52      207.75      1.76 o 
  -3  -2   4      701.24      701.96      3.90 o 
  -2  -2   4      180.58      195.11      1.52 o 
  -1  -2   4     3233.00     3338.29     16.01 o 
   0  -2   4      129.67      113.49      1.02 o 
   1  -2   4      540.42      559.60      3.09 o 
   2  -2   4      404.59      435.36      2.65 o 
   3  -2   4      409.09      418.42      2.91 o 
   4  -2   4       10.63       18.14      0.61 o 
   5  -2   4        0.65        0.56      0.39 o 
   6  -2   4       56.86       53.62      1.06 o 
   7  -2   4        0.24        0.51      0.48 o 
   8  -2   4      286.64      245.35      2.62 o 
   9  -2   4        1.90        1.99      0.72 o 
  10  -2   4       32.54       33.46      1.25 o 
  11  -2   4       91.98       91.33      1.85 o 
  12  -2   4        0.08        0.69      0.81 o 
  13  -2   4        9.99       11.33      1.18 o 
 -13  -1   4       16.71       16.67      2.06 o 
 -12  -1   4       12.05       10.93      1.51 o 
 -11  -1   4       21.30       26.51      1.78 o 
 -10  -1   4       41.77       35.81      1.90 o 
  -9  -1   4        1.20       -0.76      0.76 o 
  -8  -1   4       30.69       33.49      1.47 o 
  -7  -1   4      187.23      203.81      2.18 o 
  -6  -1   4        5.84        8.84      0.55 o 
  -5  -1   4       21.47       26.10      0.58 o 
  -4  -1   4        6.76       10.80      0.49 o 
  -3  -1   4      247.71      243.82      1.70 o 
  -2  -1   4     1062.78     1147.26      6.11 o 
  -1  -1   4      187.05      185.56      1.40 o 
   0  -1   4     1101.39     1121.91      5.89 o 
   1  -1   4      125.02      128.59      0.97 o 
   2  -1   4      412.55      382.11      2.42 o 
   3  -1   4       38.21       45.45      0.64 o 
   4  -1   4      138.02      149.89      1.44 o 
   5  -1   4      163.08      185.39      1.53 o 
   6  -1   4      134.79      123.34      1.48 o 
   7  -1   4        0.07        0.34      0.45 o 
   8  -1   4       21.95       22.11      0.86 o 
   9  -1   4      100.29       89.73      1.45 o 
  10  -1   4       63.35       68.26      1.34 o 
  11  -1   4        0.07       -0.60      0.60 o 
  12  -1   4       27.37       31.59      1.30 o 
  13  -1   4       25.96       26.66      1.80 o 
 -13   0   4       16.47       18.53      2.82 o 
 -12   0   4        4.01        5.87      1.40 o 
 -11   0   4        2.08        0.43      1.09 o 
 -10   0   4       37.04       37.33      1.95 o 
  -9   0   4      118.50       96.36      2.21 o 
  -8   0   4       18.17       18.83      1.36 o 
  -7   0   4       24.24       21.58      0.92 o 
  -6   0   4       12.23       15.84      0.80 o 
  -5   0   4      146.35      165.91      1.59 o 
  -4   0   4      416.24      473.06      2.87 o 
  -3   0   4       75.04       81.49      0.92 o 
  -2   0   4      161.81      157.67      1.29 o 
  -1   0   4       29.93       23.62      0.49 o 
   0   0   4      163.12      167.21      1.28 o 
   1   0   4      735.04      665.39      3.47 o 
   2   0   4      162.08      157.71      1.14 o 
   3   0   4       38.90       38.98      0.51 o 
   4   0   4       50.77       72.59      0.80 o 
   5   0   4      498.70      545.09      3.78 o 
   6   0   4       37.46       30.67      0.66 o 
   7   0   4      180.74      162.98      1.67 o 
   8   0   4       45.80       44.58      0.88 o 
   9   0   4      214.04      199.64      2.06 o 
  10   0   4       78.68       82.66      1.44 o 
  11   0   4        4.75        8.52      1.06 o 
  12   0   4        0.06       -0.78      0.99 o 
  13   0   4       47.66       58.94      2.15 o 
 -13   1   4       13.12       12.96      4.00 o 
 -12   1   4       31.47       33.08      2.48 o 
 -11   1   4        5.34        3.15      1.99 o 
 -10   1   4       21.76       21.07      1.92 o 
  -9   1   4       15.60       18.24      1.89 o 
  -8   1   4       35.34       28.03      1.58 o 
  -7   1   4       59.76       68.62      2.06 o 
  -6   1   4       15.86       13.74      0.70 o 
  -5   1   4      502.10      508.57      3.15 o 
  -4   1   4      612.29      714.89      4.02 o 
  -3   1   4      233.00      282.66      1.99 o 
  -2   1   4      118.30      133.39      1.17 o 
  -1   1   4       91.93      107.33      0.99 o 
   0   1   4      676.12      760.24      4.03 o 
   1   1   4       10.91        9.74      0.30 o 
   2   1   4      212.73      223.65      1.39 o 
   3   1   4      357.68      367.87      2.18 o 
   4   1   4      220.78      228.20      1.72 o 
   5   1   4        0.75        0.65      0.28 o 
   6   1   4       93.33       92.42      1.51 o 
   7   1   4      315.77      276.20      2.86 o 
   8   1   4        0.01       -0.37      0.49 o 
   9   1   4       17.47       18.22      1.14 o 
  10   1   4      164.13      152.05      2.31 o 
  11   1   4       11.17       12.91      1.05 o 
  12   1   4        1.83        1.88      0.85 o 
  13   1   4       14.05       11.64      1.31 o 
 -12   2   4        0.07        0.91      1.56 o 
 -11   2   4        7.08        7.59      1.66 o 
 -10   2   4        5.59        4.47      1.22 o 
  -9   2   4       29.69       30.62      2.03 o 
  -8   2   4       21.53       27.85      1.61 o 
  -7   2   4        4.63        4.87      0.73 o 
  -6   2   4      377.27      357.51      3.34 o 
  -5   2   4       54.86       53.34      1.22 o 
  -4   2   4       18.39       16.61      0.57 o 
  -3   2   4     1289.41     1436.93      7.27 o 
  -2   2   4        3.74        6.91      0.36 o 
  -1   2   4      374.49      361.02      2.22 o 
   0   2   4      210.00      226.58      1.44 o 
   1   2   4      120.73      139.93      1.00 o 
   2   2   4       20.13       20.43      0.36 o 
   3   2   4        6.11        9.67      0.74 o 
   4   2   4        9.30       11.71      0.42 o 
   5   2   4       75.27       52.63      0.58 o 
   6   2   4      141.71      132.29      2.06 o 
   7   2   4      346.10      333.39      3.18 o 
   8   2   4      135.36      119.32      2.13 o 
   9   2   4      142.50      139.67      1.98 o 
  10   2   4       15.04       13.15      0.87 o 
  11   2   4      249.26      232.10      3.00 o 
  12   2   4       25.32       25.68      1.26 o 
  13   2   4       26.86       30.27      1.44 o 
 -12   3   4        2.33        0.58      1.59 o 
 -11   3   4       31.91       31.46      2.44 o 
 -10   3   4        9.82        9.29      1.70 o 
  -9   3   4       25.46       23.50      1.94 o 
  -8   3   4       13.80       17.42      1.66 o 
  -7   3   4       56.66       50.63      1.76 o 
  -6   3   4       11.55       11.04      0.77 o 
  -5   3   4       93.54      111.48      1.60 o 
  -4   3   4        0.04        0.22      0.32 o 
  -3   3   4      193.75      217.85      1.66 o 
  -2   3   4      375.96      408.49      2.49 o 
  -1   3   4      883.49     1002.07      5.14 o 
   0   3   4      164.70      156.62      1.22 o 
   1   3   4       68.56       77.73      0.72 o 
   2   3   4     1278.85     1285.94      7.18 o 
   3   3   4        9.31        5.83      0.26 o 
   4   3   4        0.36        1.41      0.84 o 
   5   3   4       22.56       34.59      1.75 o 
   6   3   4        0.84        2.40      1.60 o 
   7   3   4        6.47        4.88      0.39 o 
   8   3   4      183.35      159.25      4.13 o 
   9   3   4       60.32       46.86      1.36 o 
  10   3   4        2.19        1.69      0.68 o 
  11   3   4        4.27        4.09      0.81 o 
  12   3   4       35.29       37.50      1.27 o 
  13   3   4        3.84        3.12      1.05 o 
 -12   4   4        0.75        0.83      2.24 o 
 -11   4   4        6.98       10.59      1.89 o 
 -10   4   4        1.33        0.42      1.53 o 
  -9   4   4       77.08       67.02      2.60 o 
  -8   4   4        5.78        2.08      1.19 o 
  -7   4   4      298.56      259.91      4.09 o 
  -6   4   4       15.38       14.28      1.06 o 
  -5   4   4      261.27      242.64      3.20 o 
  -4   4   4      230.25      228.81      2.11 o 
  -3   4   4        6.43       11.87      0.48 o 
  -2   4   4      325.78      334.12      2.28 o 
  -1   4   4        2.84        3.16      0.33 o 
   0   4   4      260.18      271.46      2.04 o 
   1   4   4      315.22      374.95      2.18 o 
   2   4   4        0.52        2.27      0.27 o 
   3   4   4     6276.86     6720.02     42.69 o 
   4   4   4      117.54      108.19      1.57 o 
   5   4   4      105.20      134.50      3.45 o 
   6   4   4       51.00       41.59      3.04 o 
   7   4   4        4.36        9.12      2.24 o 
   8   4   4      224.30      190.99      4.30 o 
   9   4   4       91.40       85.50      1.80 o 
  10   4   4       96.77       95.80      2.73 o 
  11   4   4        4.11        5.45      0.96 o 
  12   4   4       91.17       87.62      2.40 o 
  13   4   4        1.97        1.32      0.97 o 
 -11   5   4        0.00        0.48      1.81 o 
 -10   5   4       45.42       59.48      2.99 o 
  -9   5   4        2.13        1.63      1.32 o 
  -8   5   4        0.91        2.86      1.32 o 
  -7   5   4        0.17       -0.22      0.92 o 
  -6   5   4      475.44      410.99      4.81 o 
  -5   5   4       25.29       26.28      1.17 o 
  -4   5   4       74.08       72.60      1.36 o 
  -3   5   4        2.61        1.15      0.42 o 
  -2   5   4      196.88      222.30      2.15 o 
  -1   5   4      442.19      472.51      2.83 o 
   0   5   4       36.87       36.76      0.68 o 
   1   5   4      311.33      362.41      2.21 o 
   2   5   4        8.34        8.74      0.37 o 
   3   5   4     1003.71     1086.59      7.72 o 
   4   5   4      883.03      897.70      6.47 o 
   5   5   4       13.50       13.80      0.40 o 
   6   5   4      184.73      190.50      5.52 o 
   7   5   4       11.03        9.54      0.73 o 
   8   5   4      275.39      279.20      4.75 o 
   9   5   4       17.93       11.96      1.06 o 
  10   5   4        4.60        5.45      1.20 o 
  11   5   4       41.42       37.19      4.32 o 
  12   5   4       13.32       12.79      1.27 o 
  13   5   4       24.14       22.20      1.49 o 
 -11   6   4        7.61       11.56      2.43 o 
 -10   6   4        6.89        8.75      1.75 o 
  -9   6   4        1.96        2.28      1.44 o 
  -8   6   4       39.00       38.58      2.37 o 
  -7   6   4       12.86        6.80      1.24 o 
  -6   6   4      177.71      156.61      2.78 o 
  -5   6   4      612.62      627.81      5.87 o 
  -4   6   4       13.19       16.80      0.99 o 
  -3   6   4      141.47      141.38      1.71 o 
  -2   6   4       14.76       24.29      0.69 o 
  -1   6   4       88.12       92.41      0.99 o 
   0   6   4      137.02      151.09      1.54 o 
   1   6   4       11.62       12.79      0.46 o 
   2   6   4      727.93      693.32      3.91 o 
   3   6   4      497.58      484.05      3.34 o 
   4   6   4       11.70       19.34      0.80 o 
   5   6   4        3.56        2.98      0.40 o 
   6   6   4        1.63        3.54      0.34 o 
   7   6   4       14.79       21.27      0.76 o 
   8   6   4       83.20       67.83      2.08 o 
   9   6   4       81.86       76.00      2.45 o 
  10   6   4        3.15        3.42      0.74 o 
  11   6   4        0.01       -0.07      0.74 o 
  12   6   4        0.15       -0.61      0.90 o 
  13   6   4      101.65      109.75      3.68 o 
 -10   7   4        3.43        4.62      2.20 o 
  -9   7   4       44.14       39.80      2.70 o 
  -8   7   4        7.40       10.80      1.69 o 
  -7   7   4       44.48       50.43      2.25 o 
  -6   7   4        7.55        6.67      1.20 o 
  -5   7   4      195.44      212.61      2.99 o 
  -4   7   4      288.02      295.44      3.43 o 
  -3   7   4       13.65       18.72      1.12 o 
  -2   7   4       42.81       43.39      0.91 o 
  -1   7   4        0.86        2.79      0.51 o 
   0   7   4        5.33        9.75      0.67 o 
   1   7   4       31.51       34.64      0.88 o 
   2   7   4       36.23       24.96      0.72 o 
   3   7   4        1.25        2.11      0.47 o 
   4   7   4      203.21      222.94      2.37 o 
   5   7   4        2.27        1.91      0.57 o 
   6   7   4       77.27       85.55      1.43 o 
   7   7   4        0.01        0.18      0.42 o 
   8   7   4       16.24       14.95      0.79 o 
   9   7   4       47.66       49.45      1.73 o 
  10   7   4       12.08       12.39      0.98 o 
  11   7   4       36.78       40.04      2.15 o 
  12   7   4       57.17       59.82      2.96 o 
  13   7   4       53.23       55.12      2.83 o 
 -10   8   4       22.04       13.92      3.68 o 
  -9   8   4        3.35        6.96      2.26 o 
  -8   8   4        2.65        4.97      2.48 o 
  -7   8   4       31.47       32.67      2.93 o 
  -6   8   4        0.51        1.15      1.24 o 
  -5   8   4       92.51       85.98      2.49 o 
  -4   8   4        1.99        2.03      0.91 o 
  -3   8   4       23.00       21.91      1.02 o 
  -2   8   4       79.85       67.77      1.27 o 
  -1   8   4      282.54      260.80      2.58 o 
   0   8   4       37.75       38.16      1.17 o 
   1   8   4       75.00       80.40      1.72 o 
   2   8   4        4.06        4.54      0.54 o 
   3   8   4      709.48      674.72      6.25 o 
   4   8   4        4.29        3.52      0.49 o 
   5   8   4        4.99        3.02      0.68 o 
   6   8   4        7.49       11.11      0.85 o 
   7   8   4       50.43       38.14      1.45 o 
   8   8   4       12.04       10.21      0.69 o 
   9   8   4       55.39       53.80      2.43 o 
  10   8   4       19.15       15.37      1.06 o 
  11   8   4       11.03       13.23      1.04 o 
  12   8   4        1.72       -1.06      1.30 o 
  -9   9   4        0.81       -1.92      1.92 o 
  -8   9   4       30.26       35.40      3.27 o 
  -7   9   4       31.06       35.35      5.84 o 
  -6   9   4       77.57       85.00      3.13 o 
  -5   9   4       37.70       37.46      2.05 o 
  -4   9   4        7.74        5.53      1.22 o 
  -3   9   4        1.48        1.40      0.88 o 
  -2   9   4        0.92        0.83      0.88 o 
  -1   9   4        0.33        0.26      0.57 o 
   0   9   4       92.21       93.45      1.98 o 
   1   9   4       44.11       40.70      1.34 o 
   2   9   4        0.00        0.27      0.52 o 
   3   9   4       15.29       14.96      0.86 o 
   4   9   4        8.02        7.22      0.64 o 
   5   9   4       11.55        8.79      0.74 o 
   6   9   4       90.17       98.83      1.94 o 
   7   9   4        0.02       -0.27      0.74 o 
   8   9   4       44.38       46.60      1.32 o 
   9   9   4       48.69       53.56      2.19 o 
  10   9   4       24.24       23.51      1.10 o 
  11   9   4        0.67       -0.88      0.88 o 
  12   9   4       25.11       27.57      2.37 o 
  -8  10   4       10.25       11.84      3.68 o 
  -7  10   4        6.68       10.24      3.36 o 
  -6  10   4       26.93       27.76      2.94 o 
  -5  10   4       14.03       15.96      4.40 o 
  -4  10   4        5.22        6.59      1.36 o 
  -3  10   4        2.09        3.54      0.95 o 
  -2  10   4       11.61       12.73      1.01 o 
  -1  10   4      538.06      492.60      5.17 o 
   0  10   4      215.02      201.58      3.07 o 
   1  10   4      109.38      108.73      2.13 o 
   2  10   4        3.85        2.72      0.68 o 
   3  10   4       93.26       83.53      1.61 o 
   4  10   4       70.40       67.04      1.37 o 
   5  10   4       38.18       38.32      1.10 o 
   6  10   4        2.69        3.87      0.87 o 
   7  10   4       91.03       90.84      2.25 o 
   8  10   4      156.17      159.08      2.89 o 
   9  10   4        0.00        1.10      1.12 o 
  10  10   4       57.64       56.65      1.98 o 
  11  10   4       81.34       97.71      3.54 o 
  -6  11   4       69.08       75.59      4.32 o 
  -5  11   4        4.03        4.00      1.56 o 
  -4  11   4        0.50        0.29      1.17 o 
  -3  11   4        2.09        0.17      1.04 o 
  -2  11   4      209.46      219.22      3.64 o 
  -1  11   4      242.31      226.59      4.43 o 
   0  11   4       71.79       75.69      2.58 o 
   1  11   4      333.17      324.02      4.12 o 
   2  11   4        1.88        3.37      1.23 o 
   3  11   4      164.16      169.03      3.07 o 
   4  11   4       14.18       11.50      0.97 o 
   5  11   4       15.85       14.43      1.15 o 
   6  11   4        3.13        4.31      1.87 o 
   7  11   4       28.29       24.69      1.57 o 
   8  11   4       11.25       12.17      1.36 o 
   9  11   4       92.04      108.13      2.48 o 
  10  11   4        2.56        4.10      1.27 o 
  -5  12   4        2.78        1.49      2.20 o 
  -4  12   4        2.87        4.90      1.50 o 
  -3  12   4        0.00       -0.27      1.12 o 
  -2  12   4        0.69        1.12      0.79 o 
  -1  12   4        4.22        2.43      1.40 o 
   0  12   4      160.46      160.16      3.36 o 
   1  12   4       17.91       21.43      1.57 o 
   2  12   4      505.94      529.10     13.04 o 
   3  12   4        2.20        2.02      1.22 o 
   4  12   4       69.92       75.81      2.12 o 
   5  12   4        2.16        1.49      0.79 o 
   6  12   4        0.56        1.91      2.32 o 
   7  12   4       28.88       30.91      1.95 o 
   8  12   4        5.18        5.63      1.20 o 
   9  12   4        1.50        1.98      1.34 o 
  10  12   4      134.96      144.93      5.12 o 
  -4  13   4        0.38        0.89      1.36 o 
  -3  13   4       21.03       18.24      1.31 o 
  -2  13   4      169.87      181.84      4.67 o 
  -1  13   4        3.38        3.44      1.75 o 
   0  13   4       27.74       30.28      2.31 o 
   1  13   4       48.96       49.55      4.40 o 
   2  13   4      262.97      275.14      9.44 o 
   3  13   4        4.45        2.63      1.36 o 
   4  13   4      245.73      257.22      7.36 o 
   5  13   4        0.17        0.82      0.88 o 
   6  13   4        9.06        9.07      1.86 o 
   7  13   4       20.94       24.53      2.32 o 
   8  13   4       66.61       75.84      6.00 o 
  -1  14   4       12.62       10.58      1.95 o 
   0  14   4        4.98        4.75      1.67 o 
   1  14   4        0.66        0.04      1.38 o 
   2  14   4        5.48        6.08      1.62 o 
   3  14   4        0.58        0.20      1.42 o 
   4  14   4        1.40       -1.06      1.27 o 
   5  14   4        0.19        0.70      0.98 o 
   6  14   4        5.28        6.39      1.52 o 
  -3 -13   5        7.41       11.68      2.38 o 
  -2 -13   5       51.90       56.25      7.04 o 
  -1 -13   5        6.78        6.88      3.68 o 
   0 -13   5       52.63       52.31      5.92 o 
  -6 -12   5       30.03       28.25      3.00 o 
  -5 -12   5        4.47        2.89      1.98 o 
  -4 -12   5       16.07       18.13      1.45 o 
  -3 -12   5       44.04       45.54      1.66 o 
  -2 -12   5       23.95       25.17      1.80 o 
  -1 -12   5      166.43      181.40      8.48 o 
   0 -12   5       25.87       23.03      4.32 o 
   1 -12   5       21.15       25.43      4.48 o 
   2 -12   5       32.00       26.23      4.32 o 
   3 -12   5        5.96        5.75      1.72 o 
  -8 -11   5       20.40       14.72      3.36 o 
  -7 -11   5       36.27       43.19      3.39 o 
  -6 -11   5       16.61       16.56      2.49 o 
  -5 -11   5       69.81       72.62      4.80 o 
  -4 -11   5        1.44        2.28      0.82 o 
  -3 -11   5        6.23        8.22      1.06 o 
  -2 -11   5        1.28        1.37      1.12 o 
  -1 -11   5        0.29       -1.27      1.27 o 
   0 -11   5       39.06       34.87      4.64 o 
   1 -11   5       28.35       33.60      2.12 o 
   3 -11   5       42.05       46.35      2.31 o 
   4 -11   5       19.94       24.00      2.37 o 
   5 -11   5        9.47        7.48      1.78 o 
  -9 -10   5       21.06       13.08      1.90 o 
  -8 -10   5        4.71        4.96      1.92 o 
  -7 -10   5      219.37      214.10      5.94 o 
  -6 -10   5       14.17        5.28      1.81 o 
  -5 -10   5       50.32       43.30      1.72 o 
  -4 -10   5       66.18       62.12      1.61 o 
  -3 -10   5       30.10       30.40      1.72 o 
  -2 -10   5       11.63       12.29      1.35 o 
  -1 -10   5       65.29       63.37      1.77 o 
   0 -10   5      246.68      248.58      6.00 o 
   1 -10   5        0.08        0.32      2.15 o 
   2 -10   5      120.44      118.15      4.13 o 
   3 -10   5        6.84        6.53      1.60 o 
   4 -10   5       64.45       72.14      3.02 o 
   5 -10   5       20.85       22.37      3.95 o 
   6 -10   5        6.60        3.89      1.28 o 
   7 -10   5      117.73      132.16      3.33 o 
 -10  -9   5       24.32       21.76      2.09 o 
  -9  -9   5      130.70      130.69      3.72 o 
  -8  -9   5       41.56       45.91      2.58 o 
  -7  -9   5       54.45       50.78      3.34 o 
  -6  -9   5        2.43        3.94      2.16 o 
  -5  -9   5      130.52      114.42      2.25 o 
  -4  -9   5        3.57        5.00      0.99 o 
  -3  -9   5       15.08       15.61      1.66 o 
  -2  -9   5       22.91       21.66      1.13 o 
  -1  -9   5       27.53       30.55      1.30 o 
   0  -9   5        2.34        2.17      0.86 o 
   1  -9   5       40.12       42.77      1.91 o 
   2  -9   5       19.92       16.61      1.35 o 
   3  -9   5       62.06       57.09      3.62 o 
   4  -9   5       18.39       23.55      1.78 o 
   5  -9   5        3.24        4.25      1.06 o 
   6  -9   5        3.38        4.89      1.23 o 
   7  -9   5        8.42        8.47      1.55 o 
   8  -9   5        7.83        7.34      1.77 o 
 -11  -8   5        9.82        5.28      2.56 o 
 -10  -8   5        0.03       -1.35      1.35 o 
  -9  -8   5       48.91       58.32      2.58 o 
  -8  -8   5        6.55        5.98      1.47 o 
  -7  -8   5       14.53       17.47      1.75 o 
  -6  -8   5        7.69        6.50      1.20 o 
  -5  -8   5       31.34       30.74      1.50 o 
  -4  -8   5      328.41      297.98      4.20 o 
  -3  -8   5       49.45       47.54      3.14 o 
  -2  -8   5       83.74       70.93      1.93 o 
  -1  -8   5       49.19       48.53      1.48 o 
   0  -8   5      311.83      318.52      3.55 o 
   1  -8   5       72.16       83.01      1.85 o 
   2  -8   5       69.57       73.29      2.52 o 
   3  -8   5      572.45      578.82      7.48 o 
   4  -8   5       17.68       19.44      1.30 o 
   5  -8   5       83.76       77.45      1.98 o 
   6  -8   5        2.76        2.94      1.14 o 
   7  -8   5       77.70       85.07      2.84 o 
   8  -8   5       15.51       16.92      2.43 o 
   9  -8   5        2.52        2.08      2.72 o 
 -11  -7   5       35.42       34.49      3.26 o 
 -10  -7   5        0.69        0.73      1.35 o 
  -9  -7   5        4.25        3.80      1.44 o 
  -8  -7   5        0.73       -0.72      1.30 o 
  -7  -7   5       37.87       35.21      3.74 o 
  -6  -7   5      159.05      147.52      2.38 o 
  -5  -7   5        0.52        0.50      0.74 o 
  -4  -7   5       10.75       11.68      1.39 o 
  -3  -7   5        0.36        0.29      0.60 o 
  -2  -7   5       43.24       39.73      1.16 o 
  -1  -7   5        8.59        7.13      0.76 o 
   0  -7   5       41.32       44.34      1.21 o 
   1  -7   5      674.52      614.56      5.50 o 
   2  -7   5       40.96       34.26      1.57 o 
   3  -7   5       23.21       23.50      1.18 o 
   4  -7   5       28.28       25.84      1.36 o 
   5  -7   5       16.82       18.82      1.47 o 
   6  -7   5        0.13       -0.84      0.96 o 
   7  -7   5        0.33       -1.41      1.41 o 
   8  -7   5       13.31       17.46      2.38 o 
   9  -7   5        0.09        0.32      1.70 o 
  10  -7   5       65.31       75.66      5.28 o 
 -12  -6   5       41.00       41.43      4.16 o 
 -11  -6   5       11.82       14.85      1.83 o 
 -10  -6   5        0.10       -1.22      1.22 o 
  -9  -6   5       74.93       68.96      2.64 o 
  -8  -6   5      104.93      108.63      3.11 o 
  -7  -6   5        5.82        5.95      1.08 o 
  -6  -6   5        3.76        2.15      0.74 o 
  -5  -6   5       16.99       20.79      1.12 o 
  -4  -6   5       50.69       52.19      1.94 o 
  -3  -6   5        4.99       10.90      0.66 o 
  -2  -6   5       30.66       33.07      1.00 o 
  -1  -6   5      190.63      236.69      2.70 o 
   0  -6   5        7.81        7.97      0.70 o 
   1  -6   5      587.04      577.87      4.64 o 
   2  -6   5      764.12      740.55      6.07 o 
   3  -6   5       79.16       75.08      1.62 o 
   4  -6   5       93.17       90.58      1.78 o 
   5  -6   5       14.12       13.22      1.16 o 
   6  -6   5        1.94        0.73      0.91 o 
   7  -6   5       22.28       23.56      1.80 o 
   8  -6   5       45.87       46.00      2.10 o 
   9  -6   5       37.97       37.33      2.08 o 
  10  -6   5        0.23        2.21      1.24 o 
 -12  -5   5        0.06        1.32      1.53 o 
 -11  -5   5      186.13      202.91      6.39 o 
 -10  -5   5       88.57       91.89      4.24 o 
  -9  -5   5       42.48       42.89      2.33 o 
  -8  -5   5       89.54       84.24      3.33 o 
  -7  -5   5      399.03      410.96      5.40 o 
  -6  -5   5       12.10       15.75      1.01 o 
  -5  -5   5        3.98        4.59      0.75 o 
  -4  -5   5       50.41       49.20      0.92 o 
  -3  -5   5      151.60      136.62      1.59 o 
  -2  -5   5      194.35      206.46      2.05 o 
  -1  -5   5       13.53       14.69      0.62 o 
   0  -5   5      546.03      543.45      4.05 o 
   1  -5   5       33.52       37.98      0.88 o 
   2  -5   5      407.79      378.18      2.90 o 
   3  -5   5       88.05      101.11      1.68 o 
   4  -5   5      143.44      128.05      2.11 o 
   5  -5   5       37.64       35.01      1.70 o 
   6  -5   5        0.04        0.16      1.02 o 
   7  -5   5       58.88       52.40      1.81 o 
   8  -5   5       16.53       16.10      1.43 o 
   9  -5   5       12.15       11.22      1.55 o 
  10  -5   5       16.82       16.43      1.54 o 
  11  -5   5      164.38      181.46      4.28 o 
 -12  -4   5        8.83        8.20      1.68 o 
 -11  -4   5       55.91       60.28      2.62 o 
 -10  -4   5       10.10        9.10      1.77 o 
  -9  -4   5      391.11      394.33      6.55 o 
  -8  -4   5       57.64       52.28      2.09 o 
  -7  -4   5        8.26        8.27      1.09 o 
  -6  -4   5      763.99      713.56      6.64 o 
  -5  -4   5        0.17        1.29      0.50 o 
  -4  -4   5       59.30       60.30      0.94 o 
  -3  -4   5      141.63      153.60      1.57 o 
  -2  -4   5       35.33       30.34      0.67 o 
  -1  -4   5      268.25      288.74      2.25 o 
   0  -4   5      283.17      328.71      2.39 o 
   1  -4   5      427.74      401.92      3.12 o 
   2  -4   5      606.06      604.58      3.76 o 
   3  -4   5      476.60      472.88      3.26 o 
   4  -4   5       51.06       49.83      1.14 o 
   5  -4   5       13.37       16.38      0.94 o 
   6  -4   5       34.61       33.25      1.38 o 
   7  -4   5       25.55       23.07      1.26 o 
   8  -4   5       26.26       28.99      1.58 o 
   9  -4   5       11.28        9.85      1.17 o 
  10  -4   5      115.05      108.30      2.67 o 
  11  -4   5        5.71        4.02      1.23 o 
  12  -4   5       40.29       49.53      3.76 o 
 -12  -3   5        8.82        6.99      1.76 o 
 -11  -3   5       21.66       24.81      2.03 o 
 -10  -3   5        5.13        3.44      1.35 o 
  -9  -3   5       20.66       22.36      1.58 o 
  -8  -3   5        2.65        2.16      0.62 o 
  -7  -3   5       15.18       16.22      1.24 o 
  -6  -3   5      493.56      480.60      4.78 o 
  -5  -3   5      156.39      154.64      1.55 o 
  -4  -3   5      421.97      394.43      2.76 o 
  -3  -3   5       10.65       20.23      0.54 o 
  -2  -3   5      483.02      503.84      3.22 o 
  -1  -3   5       42.77       45.12      0.68 o 
   0  -3   5       43.07       55.51      0.74 o 
   1  -3   5      181.35      176.43      1.54 o 
   2  -3   5        5.30        6.06      0.39 o 
   3  -3   5      113.16      124.09      1.25 o 
   4  -3   5        9.73        8.25      0.57 o 
   5  -3   5        0.51        0.45      0.51 o 
   6  -3   5       70.00       67.16      1.53 o 
   7  -3   5       82.91       65.77      1.46 o 
   8  -3   5      251.48      213.09      2.75 o 
   9  -3   5       25.72       26.12      1.20 o 
  10  -3   5       10.71       13.21      1.01 o 
  11  -3   5      128.09      150.79      2.67 o 
  12  -3   5       71.50       83.87      2.28 o 
 -12  -2   5        1.90       -0.55      1.20 o 
 -11  -2   5        1.49        0.83      1.15 o 
 -10  -2   5        2.19        0.43      1.05 o 
  -9  -2   5        1.89        2.01      0.88 o 
  -8  -2   5        7.96        7.07      1.01 o 
  -7  -2   5       23.66       20.43      0.99 o 
  -6  -2   5        5.89        4.78      0.63 o 
  -5  -2   5      515.80      496.76      3.89 o 
  -4  -2   5        6.33        7.03      0.44 o 
  -3  -2   5      434.66      400.62      2.69 o 
  -2  -2   5      425.29      417.44      2.73 o 
  -1  -2   5       33.20       52.56      0.79 o 
   0  -2   5       11.43       20.84      0.62 o 
   1  -2   5      110.83      122.07      1.05 o 
   2  -2   5       18.74       25.50      0.58 o 
   3  -2   5       74.32       82.89      1.05 o 
   4  -2   5      611.96      637.90      4.43 o 
   5  -2   5       16.91       18.55      0.76 o 
   6  -2   5       33.93       33.05      0.91 o 
   7  -2   5      111.83      100.90      1.61 o 
   8  -2   5        4.74        8.39      0.78 o 
   9  -2   5       20.80       18.53      0.98 o 
  10  -2   5       32.53       32.11      1.20 o 
  11  -2   5       11.05       13.36      1.51 o 
  12  -2   5        0.56        1.17      0.74 o 
 -12  -1   5        4.54        7.51      1.78 o 
 -11  -1   5        8.82       10.53      1.69 o 
 -10  -1   5        6.71        7.65      1.99 o 
  -9  -1   5        0.39        0.39      0.84 o 
  -8  -1   5      138.54      130.11      2.07 o 
  -7  -1   5      113.37      110.75      1.83 o 
  -6  -1   5      223.94      222.05      2.43 o 
  -5  -1   5       10.19       15.58      0.72 o 
  -4  -1   5      242.17      220.57      1.73 o 
  -3  -1   5       28.93       27.13      0.64 o 
  -2  -1   5      653.40      672.89      4.36 o 
  -1  -1   5      130.60      130.72      1.25 o 
   0  -1   5      335.63      368.58      2.34 o 
   1  -1   5      345.51      372.56      2.22 o 
   2  -1   5        0.56        2.61      0.34 o 
   3  -1   5       57.12       61.02      0.78 o 
   4  -1   5       51.93       53.93      0.77 o 
   5  -1   5      191.50      194.98      2.33 o 
   6  -1   5        0.47        0.32      0.41 o 
   7  -1   5       29.25       26.41      0.83 o 
   8  -1   5       13.21       13.88      0.73 o 
   9  -1   5        0.35        0.41      0.52 o 
  10  -1   5       63.81       62.31      1.22 o 
  11  -1   5        6.98        7.11      0.79 o 
  12  -1   5        0.08        1.66      1.08 o 
  13  -1   5        3.04        4.56      1.70 o 
 -12   0   5       22.56       17.86      2.11 o 
 -11   0   5        6.26        8.55      2.39 o 
 -10   0   5        8.40       10.02      1.62 o 
  -9   0   5       63.18       55.87      2.05 o 
  -8   0   5      155.17      132.27      2.31 o 
  -7   0   5        6.53        5.42      0.74 o 
  -6   0   5        0.25        0.42      0.51 o 
  -5   0   5       13.13       17.30      0.75 o 
  -4   0   5      341.94      372.56      2.70 o 
  -3   0   5       10.27       12.76      0.50 o 
  -2   0   5      107.28      124.27      1.18 o 
  -1   0   5        0.60        1.32      0.43 o 
   0   0   5      102.05      113.98      1.06 o 
   1   0   5     1665.54     1681.95      9.08 o 
   2   0   5       24.36       24.20      0.45 o 
   3   0   5       16.44       13.40      0.41 o 
   4   0   5      191.18      189.81      1.47 o 
   5   0   5      186.13      187.87      1.54 o 
   6   0   5        0.94        4.71      0.42 o 
   7   0   5       94.54       95.98      1.20 o 
   8   0   5       68.05       62.46      1.17 o 
   9   0   5        0.31        0.85      0.68 o 
  10   0   5       38.46       30.66      1.38 o 
  11   0   5       24.71       28.92      1.33 o 
  12   0   5        0.35        2.84      0.95 o 
  13   0   5        8.57        6.38      1.26 o 
 -12   1   5       56.62       54.52      3.11 o 
 -11   1   5       95.02       91.83      3.29 o 
 -10   1   5       11.01       10.07      1.39 o 
  -9   1   5       37.96       34.86      2.18 o 
  -8   1   5       64.69       54.36      1.72 o 
  -7   1   5       96.28       83.11      2.03 o 
  -6   1   5       26.73       29.91      1.16 o 
  -5   1   5       13.04       11.45      0.65 o 
  -4   1   5        0.09        0.00      0.32 o 
  -3   1   5        7.21        9.08      0.46 o 
  -2   1   5      491.89      536.20      3.27 o 
  -1   1   5      295.66      308.24      2.16 o 
   0   1   5      529.70      619.15      3.43 o 
   1   1   5      485.48      537.87      3.06 o 
   2   1   5        0.03        0.08      0.21 o 
   3   1   5      116.58       99.35      0.88 o 
   4   1   5      186.15      173.66      1.34 o 
   5   1   5       16.45       15.39      0.47 o 
   6   1   5      483.11      463.01      4.05 o 
   7   1   5       14.69       18.19      0.76 o 
   8   1   5      201.45      171.29      2.83 o 
   9   1   5       44.13       47.22      1.69 o 
  10   1   5        2.13        0.61      0.68 o 
  11   1   5       36.76       42.56      1.41 o 
  12   1   5       56.69       63.25      2.28 o 
  13   1   5        0.41       -0.37      0.90 o 
 -12   2   5       16.40       16.68      2.39 o 
 -11   2   5        0.67       -0.55      1.44 o 
 -10   2   5        0.00        2.07      1.29 o 
  -9   2   5      336.64      332.33      6.24 o 
  -8   2   5        0.65        0.63      0.86 o 
  -7   2   5      431.28      387.34      5.17 o 
  -6   2   5      210.01      204.58      2.93 o 
  -5   2   5       19.99       22.25      0.90 o 
  -4   2   5      131.60      137.03      1.39 o 
  -3   2   5      298.80      338.34      2.27 o 
  -2   2   5       45.59       55.10      0.76 o 
  -1   2   5     1740.91     1990.10     10.15 o 
   0   2   5      242.93      273.04      1.74 o 
   1   2   5     2055.94     2246.97     11.89 o 
   2   2   5      157.79      170.67      1.28 o 
   3   2   5       28.18       45.55      0.64 o 
   4   2   5       17.99       19.10      0.41 o 
   5   2   5        0.15        0.32      0.22 o 
   6   2   5      138.94      128.83      1.80 o 
   7   2   5      365.91      339.03      3.17 o 
   8   2   5       25.70       22.49      0.77 o 
   9   2   5       11.92       11.97      0.78 o 
  10   2   5      281.62      265.62      3.67 o 
  11   2   5      164.19      163.58      3.88 o 
  12   2   5       99.80      103.83      1.98 o 
  13   2   5        3.53        4.14      1.08 o 
 -12   3   5        0.25        1.69      1.65 o 
 -11   3   5        6.09        7.34      1.75 o 
 -10   3   5        3.46        2.00      1.35 o 
  -9   3   5        6.09        4.37      1.35 o 
  -8   3   5        1.51        1.85      1.17 o 
  -7   3   5       91.05       96.19      3.08 o 
  -6   3   5       70.93       70.58      1.92 o 
  -5   3   5       50.82       44.18      1.34 o 
  -4   3   5        2.27        4.42      0.64 o 
  -3   3   5      192.69      195.05      1.59 o 
  -2   3   5       61.83       55.47      0.79 o 
  -1   3   5        4.08        5.83      0.36 o 
   0   3   5      787.35      876.78      5.32 o 
   1   3   5     3880.91     4373.84     22.45 o 
   2   3   5      109.69      114.62      0.96 o 
   3   3   5     1413.19     1535.46      9.17 o 
   4   3   5        9.32       13.23      0.32 o 
   5   3   5        7.64        6.13      1.13 o 
   6   3   5       58.75       56.85      2.43 o 
   7   3   5        0.35        1.28      0.83 o 
   8   3   5      357.51      340.16      6.81 o 
   9   3   5      151.00      135.07      1.99 o 
  10   3   5        7.38        7.45      0.63 o 
  11   3   5       26.11       19.69      1.11 o 
  12   3   5      294.85      287.82      9.51 o 
  13   3   5        6.63        4.45      0.99 o 
 -11   4   5        7.57       10.31      2.15 o 
 -10   4   5        0.62        4.40      1.79 o 
  -9   4   5      148.01      143.21      3.81 o 
  -8   4   5      368.08      352.48      6.12 o 
  -7   4   5        4.83        2.95      1.02 o 
  -6   4   5      335.34      328.70      4.11 o 
  -5   4   5       95.41      107.92      2.09 o 
  -4   4   5       95.06       94.87      1.88 o 
  -3   4   5       20.76       17.95      0.64 o 
  -2   4   5      293.18      290.66      2.03 o 
  -1   4   5     1267.27     1440.47      7.27 o 
   0   4   5      305.90      364.17      2.61 o 
   1   4   5       42.02       46.04      0.63 o 
   2   4   5       37.86       34.10      0.56 o 
   3   4   5     1020.64     1011.24      6.28 o 
   4   4   5       37.43       42.18      0.88 o 
   5   4   5       15.74       17.78      1.64 o 
   6   4   5       20.98       18.36      1.76 o 
   7   4   5        3.07        3.52      1.92 o 
   8   4   5        1.11       -0.61      0.61 o 
   9   4   5        4.67        4.64      0.89 o 
  10   4   5        4.60        6.77      1.60 o 
  11   4   5       45.22       42.44      1.75 o 
  12   4   5        0.53       -0.13      0.75 o 
  13   4   5       14.47       13.38      1.08 o 
 -11   5   5        9.24       13.14      2.09 o 
 -10   5   5      187.31      203.33      4.91 o 
  -9   5   5       76.49       73.09      3.99 o 
  -8   5   5       16.66       20.13      1.94 o 
  -7   5   5       39.80       37.13      2.05 o 
  -6   5   5       50.73       45.72      1.58 o 
  -5   5   5       19.70       24.75      1.31 o 
  -4   5   5      177.55      195.22      2.53 o 
  -3   5   5        6.47        4.70      0.48 o 
  -2   5   5        0.27       -0.27      0.32 o 
  -1   5   5       25.52       39.28      0.97 o 
   0   5   5        0.04        0.85      0.33 o 
   1   5   5       89.59      106.07      1.01 o 
   2   5   5        3.78        8.77      0.41 o 
   3   5   5      428.01      453.85      3.36 o 
   4   5   5       10.32        7.89      0.38 o 
   5   5   5        0.41        0.52      0.58 o 
   6   5   5      215.51      211.65      7.28 o 
   7   5   5      172.50      152.12      6.24 o 
   8   5   5       11.25       11.52      2.72 o 
   9   5   5        1.01        1.76      0.76 o 
  10   5   5       67.69       69.26      2.27 o 
  11   5   5       54.18       57.72      2.33 o 
  12   5   5       32.90       32.75      3.84 o 
  13   5   5        8.39        3.52      1.56 o 
 -10   6   5       29.22       36.58      2.70 o 
  -9   6   5        1.83       -0.77      1.38 o 
  -8   6   5       32.04       28.87      2.21 o 
  -7   6   5       11.23       13.86      1.42 o 
  -6   6   5      686.06      687.89      7.24 o 
  -5   6   5        0.00        0.80      0.82 o 
  -4   6   5        1.75        0.74      0.75 o 
  -3   6   5        0.06       -0.20      0.45 o 
  -2   6   5      252.16      259.86      2.27 o 
  -1   6   5      190.62      195.85      1.69 o 
   0   6   5       18.48       17.86      0.70 o 
   1   6   5      140.80      142.20      1.37 o 
   2   6   5      142.97      144.29      1.48 o 
   3   6   5      661.62      692.11      4.55 o 
   4   6   5       55.11       63.31      1.03 o 
   5   6   5      494.54      542.68      4.84 o 
   6   6   5        8.76        6.38      1.20 o 
   7   6   5      404.79      374.55      7.34 o 
   8   6   5       66.02       65.90      4.48 o 
   9   6   5        8.45        6.08      0.91 o 
  10   6   5        0.16        0.42      1.36 o 
  11   6   5       41.96       41.13      2.03 o 
  12   6   5       23.14       24.78      2.00 o 
  13   6   5       34.10       31.51      2.64 o 
 -10   7   5       34.20       32.83      3.39 o 
  -9   7   5       24.47       30.84      3.05 o 
  -8   7   5       53.53       61.66      4.96 o 
  -7   7   5       53.72       53.82      4.24 o 
  -6   7   5       91.08       87.48      3.02 o 
  -5   7   5        3.21        2.67      0.97 o 
  -4   7   5      328.52      321.10      3.65 o 
  -3   7   5      136.73      148.74      2.14 o 
  -2   7   5      456.38      496.51      4.16 o 
  -1   7   5       19.27       16.33      0.78 o 
   0   7   5      290.53      289.99      3.59 o 
   1   7   5       15.63       14.20      0.63 o 
   2   7   5      125.13      110.16      1.21 o 
   3   7   5      138.44      126.35      1.85 o 
   4   7   5       24.90       20.06      0.87 o 
   5   7   5        7.01        6.73      0.70 o 
   6   7   5      244.58      258.68      2.80 o 
   7   7   5        2.89        8.19      0.67 o 
   8   7   5       19.20       17.11      2.72 o 
   9   7   5        0.80        0.61      0.88 o 
  10   7   5       26.18       25.97      1.61 o 
  11   7   5        2.81        1.89      1.20 o 
  12   7   5       35.87       38.71      5.12 o 
  -9   8   5       95.74      108.47      4.69 o 
  -8   8   5       40.51       42.14      3.39 o 
  -7   8   5       15.06       16.76      1.97 o 
  -6   8   5        4.35        2.53      1.32 o 
  -5   8   5        6.59        5.98      1.24 o 
  -4   8   5       12.14       11.84      1.12 o 
  -3   8   5     1263.21     1202.60     17.84 o 
  -2   8   5        8.51        7.32      0.69 o 
  -1   8   5      364.67      340.20      3.23 o 
   0   8   5       12.75       12.84      0.81 o 
   1   8   5        4.80        2.99      0.55 o 
   2   8   5       28.43       29.11      0.80 o 
   3   8   5      392.46      353.69      3.39 o 
   4   8   5      119.20      120.19      1.69 o 
   5   8   5       20.05       16.27      0.97 o 
   6   8   5       16.97       21.80      0.98 o 
   7   8   5      175.01      171.23      2.60 o 
   8   8   5      151.47      150.33      4.32 o 
   9   8   5      139.62      142.28      3.37 o 
  10   8   5      102.95      103.61      2.96 o 
  11   8   5       25.70       28.11      2.96 o 
  12   8   5       33.77       30.39      4.96 o 
  -8   9   5      144.53      158.52      8.16 o 
  -7   9   5       15.96        6.08      3.04 o 
  -6   9   5       17.40       17.03      2.43 o 
  -5   9   5        0.31       -0.69      1.02 o 
  -4   9   5       15.27       16.35      1.41 o 
  -3   9   5      139.48      128.49      2.29 o 
  -2   9   5        8.63        9.56      0.83 o 
  -1   9   5      100.64       99.20      1.64 o 
   0   9   5     1124.47     1094.97     12.62 o 
   1   9   5      664.31      650.02      5.71 o 
   2   9   5      407.58      396.52      3.35 o 
   3   9   5      354.07      331.04      3.74 o 
   4   9   5       30.75       27.55      1.14 o 
   5   9   5       97.79      103.13      3.09 o 
   6   9   5        0.05        0.45      0.67 o 
   7   9   5       29.07       32.18      1.16 o 
   8   9   5        3.52        2.71      0.88 o 
   9   9   5       91.78      106.20      5.52 o 
  10   9   5        0.17       -0.75      2.08 o 
  11   9   5      172.48      193.19      4.53 o 
  12   9   5       30.70       29.43      4.96 o 
  -7  10   5       53.31       47.99      5.28 o 
  -6  10   5        0.28        0.65      2.32 o 
  -5  10   5        2.53        2.24      1.70 o 
  -4  10   5        0.54        1.39      1.06 o 
  -3  10   5       54.13       48.29      1.79 o 
  -2  10   5        6.62        7.51      0.81 o 
  -1  10   5      229.57      221.39      3.40 o 
   0  10   5      432.52      428.71      4.93 o 
   1  10   5        9.62        6.16      0.97 o 
   2  10   5      602.67      602.98      5.93 o 
   3  10   5      119.57      125.55      2.15 o 
   4  10   5       26.01       24.89      1.35 o 
   5  10   5        8.81        8.96      1.03 o 
   6  10   5       12.12       13.46      1.08 o 
   7  10   5      117.11      121.55      2.25 o 
   8  10   5       10.27        7.98      0.97 o 
   9  10   5       30.18       29.35      1.54 o 
  11  10   5       14.72       14.44      1.87 o 
  -6  11   5       44.56       48.48      5.76 o 
  -5  11   5        1.25       -1.52      2.00 o 
  -4  11   5        0.01       -1.02      1.02 o 
  -3  11   5      201.36      203.96      3.31 o 
  -2  11   5        6.84        3.97      1.14 o 
  -1  11   5       70.93       70.44      2.45 o 
   0  11   5       21.42       17.66      1.26 o 
   1  11   5       85.73       81.65      2.47 o 
   2  11   5        0.79       -0.11      0.69 o 
   3  11   5       91.72       91.28      2.59 o 
   4  11   5        9.22        9.48      1.05 o 
   5  11   5        5.22        3.48      0.93 o 
   6  11   5       23.43       20.46      1.35 o 
   7  11   5       28.49       33.75      1.59 o 
   8  11   5       24.91       29.35      2.09 o 
   9  11   5        2.95        3.47      1.44 o 
  10  11   5       84.52       91.34      4.00 o 
  -5  12   5        8.82        7.66      2.37 o 
  -4  12   5        6.61        7.48      1.35 o 
  -3  12   5       26.14       30.59      1.36 o 
  -2  12   5       85.77       95.55      2.89 o 
  -1  12   5       81.30       80.41      2.66 o 
   0  12   5        0.17       -0.15      0.91 o 
   1  12   5        0.28       -0.43      0.88 o 
   2  12   5        6.36        8.60      1.50 o 
   3  12   5       21.31       23.42      1.20 o 
   4  12   5        8.10        8.58      0.98 o 
   5  12   5        0.41        0.92      0.65 o 
   6  12   5        1.14        3.12      1.17 o 
   7  12   5        0.90       -0.87      1.04 o 
   8  12   5        2.42        1.60      1.07 o 
   9  12   5        0.02       -1.15      1.15 o 
  -3  13   5        9.88        7.92      1.63 o 
  -2  13   5        0.73        1.16      1.32 o 
  -1  13   5       14.41       13.74      1.66 o 
   0  13   5       14.29       15.41      1.84 o 
   1  13   5        2.46        3.01      1.18 o 
   2  13   5        0.24        0.61      1.32 o 
   3  13   5       21.18       20.16      1.79 o 
   4  13   5       12.74       14.86      1.22 o 
   5  13   5        6.81        4.80      0.85 o 
   6  13   5        0.14        1.17      2.56 o 
   7  13   5       42.11       45.00      2.71 o 
   8  13   5       32.28       36.38      2.73 o 
  -1  14   5       59.28       61.23      3.61 o 
   0  14   5        4.78        4.69      1.45 o 
   1  14   5       22.55       22.85      2.19 o 
   2  14   5       29.63       34.46      4.40 o 
   3  14   5       48.74       43.54      3.36 o 
   4  14   5        0.03        1.94      1.03 o 
   5  14   5       39.08       39.93      2.10 o 
   6  14   5        1.65       -0.80      2.40 o 
  -5 -12   6        0.05       -1.81      1.81 o 
  -4 -12   6       26.42       24.89      1.63 o 
  -3 -12   6        0.13       -0.04      1.35 o 
  -2 -12   6       86.88      105.43     16.64 o 
  -1 -12   6      130.79      152.28      7.84 o 
   0 -12   6       67.52       59.51      6.08 o 
   2 -12   6       25.30       28.79      2.72 o 
  -7 -11   6        1.84        0.27      1.98 o 
  -6 -11   6        5.30       10.02      2.48 o 
  -5 -11   6       13.64       12.74      1.33 o 
  -4 -11   6       75.21       77.13      1.94 o 
  -3 -11   6        3.08        1.72      1.27 o 
  -2 -11   6        2.62        2.00      1.84 o 
  -1 -11   6       83.03       95.14      5.52 o 
   0 -11   6       55.61       56.16      2.56 o 
   1 -11   6       59.10       60.47      3.20 o 
   2 -11   6        4.81        9.25      1.72 o 
   3 -11   6       90.08       94.07      3.40 o 
   4 -11   6       46.45       50.65      3.57 o 
  -8 -10   6       17.02       15.73      2.80 o 
  -7 -10   6        0.68        0.08      1.81 o 
  -6 -10   6       78.04       77.29      3.67 o 
  -5 -10   6       11.82       12.56      1.06 o 
  -4 -10   6       20.94       19.25      1.55 o 
  -3 -10   6        2.66        1.75      1.32 o 
  -2 -10   6       72.03       71.55      4.33 o 
  -1 -10   6        0.75        0.25      1.30 o 
   0 -10   6        0.22       -1.11      1.13 o 
   1 -10   6      179.11      190.61      3.90 o 
   2 -10   6      102.92      124.37      5.12 o 
   3 -10   6       81.05       81.64      3.14 o 
   4 -10   6       10.58       15.07      2.32 o 
   5 -10   6        0.51        2.03      2.06 o 
   6 -10   6        7.05        8.45      1.44 o 
  -9  -9   6       16.95       24.70      2.82 o 
  -8  -9   6        0.50       -0.48      1.70 o 
  -7  -9   6       47.02       46.85      5.20 o 
  -6  -9   6        1.36        1.23      0.84 o 
  -5  -9   6        2.53        1.29      0.97 o 
  -4  -9   6        3.10        6.01      1.37 o 
  -3  -9   6       32.02       33.25      2.21 o 
  -2  -9   6       27.89       31.29      1.41 o 
  -1  -9   6       21.21       19.60      1.25 o 
   0  -9   6      141.41      143.19      2.86 o 
   1  -9   6       55.86       61.72      2.19 o 
   2  -9   6       53.16       55.48      2.13 o 
   3  -9   6       52.51       56.68      2.23 o 
   4  -9   6        3.67        4.33      1.09 o 
   5  -9   6       62.13       73.15      2.61 o 
   6  -9   6        4.17        4.36      1.28 o 
   7  -9   6       28.73       31.86      2.68 o 
 -10  -8   6       30.21       32.38      3.11 o 
  -9  -8   6       39.87       43.09      6.00 o 
  -8  -8   6        7.46       12.51      2.20 o 
  -7  -8   6       13.77       17.63      2.32 o 
  -6  -8   6        6.16        2.27      0.89 o 
  -5  -8   6       42.22       44.30      1.79 o 
  -4  -8   6       11.62        8.78      1.38 o 
  -3  -8   6       31.14       38.74      1.36 o 
  -2  -8   6       81.94       86.27      1.83 o 
  -1  -8   6      256.17      261.93      3.48 o 
   0  -8   6       18.55       18.65      1.09 o 
   1  -8   6       14.77       12.94      1.17 o 
   2  -8   6        2.47       -0.58      0.87 o 
   3  -8   6       48.84       56.80      1.77 o 
   4  -8   6        3.94        3.63      0.93 o 
   5  -8   6        4.86        6.54      1.34 o 
   6  -8   6        2.09        4.94      1.32 o 
   7  -8   6       87.50       95.81      4.01 o 
   8  -8   6       47.28       51.86      3.61 o 
 -11  -7   6      121.63      124.29      6.72 o 
 -10  -7   6       11.07       10.81      2.32 o 
  -9  -7   6       39.54       37.74      3.00 o 
  -8  -7   6        4.64        4.36      1.75 o 
  -7  -7   6        0.06        0.07      0.75 o 
  -6  -7   6        1.03        1.59      0.89 o 
  -5  -7   6       45.27       45.60      1.77 o 
  -4  -7   6       11.82       14.30      1.61 o 
  -3  -7   6      130.51      107.11      2.51 o 
  -2  -7   6      111.13      102.41      1.80 o 
  -1  -7   6        8.20       11.40      0.87 o 
   0  -7   6        6.70        3.64      0.72 o 
   1  -7   6       80.04       78.74      2.16 o 
   2  -7   6        5.57        7.66      0.99 o 
   3  -7   6       53.12       52.35      1.60 o 
   4  -7   6       12.61       12.86      1.36 o 
   5  -7   6        0.10        0.00      0.93 o 
   6  -7   6       36.55       38.88      2.83 o 
   7  -7   6        0.57       -1.41      1.41 o 
   8  -7   6       19.65       15.51      2.26 o 
   9  -7   6       22.93       20.57      3.36 o 
 -11  -6   6       52.60       55.09      3.73 o 
 -10  -6   6       42.32       38.64      3.11 o 
  -9  -6   6       76.00       75.44      5.76 o 
  -8  -6   6       63.77       65.81      3.22 o 
  -7  -6   6      115.39      126.18      2.49 o 
  -6  -6   6        0.00       -0.48      0.78 o 
  -5  -6   6        6.92        8.34      1.04 o 
  -4  -6   6        2.01        0.90      0.61 o 
  -3  -6   6      166.26      137.72      1.99 o 
  -2  -6   6      267.33      207.78      2.57 o 
  -1  -6   6      222.81      225.11      2.70 o 
   0  -6   6       16.21       14.40      0.87 o 
   1  -6   6      216.19      218.97      2.44 o 
   2  -6   6      211.62      186.57      2.55 o 
   3  -6   6        3.22        3.59      0.88 o 
   4  -6   6        8.12        7.16      0.88 o 
   5  -6   6        8.83        9.63      1.39 o 
   6  -6   6        4.25        2.72      1.17 o 
   7  -6   6        3.88        5.81      1.32 o 
   8  -6   6       73.09       78.54      5.17 o 
   9  -6   6        0.67        2.42      1.35 o 
  10  -6   6        7.47        5.33      1.53 o 
 -11  -5   6       26.87       25.12      2.83 o 
 -10  -5   6        2.87       -0.43      1.69 o 
  -9  -5   6        5.47        6.64      1.86 o 
  -8  -5   6       45.27       45.55      1.39 o 
  -7  -5   6       50.26       49.79      1.70 o 
  -6  -5   6       13.41       13.81      1.19 o 
  -5  -5   6        0.94        0.47      0.69 o 
  -4  -5   6      333.38      310.09      3.23 o 
  -3  -5   6        1.36        3.43      0.56 o 
  -2  -5   6       36.62       43.04      1.11 o 
  -1  -5   6        0.65        0.90      0.45 o 
   0  -5   6        0.84        2.21      0.51 o 
   1  -5   6      186.92      192.04      2.03 o 
   2  -5   6       65.12       51.56      1.12 o 
   3  -5   6      833.57      789.99      6.57 o 
   4  -5   6        0.03        0.30      0.60 o 
   5  -5   6      185.01      175.11      3.04 o 
   6  -5   6       42.88       40.30      1.71 o 
   7  -5   6       38.63       28.02      1.59 o 
   8  -5   6        6.47       10.56      1.29 o 
   9  -5   6       41.05       51.17      2.69 o 
  10  -5   6        0.90        1.95      1.16 o 
  11  -5   6      107.56      127.24      4.46 o 
 -12  -4   6        5.77        2.88      2.72 o 
 -11  -4   6       48.98       60.08      3.60 o 
 -10  -4   6       39.48       46.27      3.68 o 
  -9  -4   6        1.28        1.20      1.58 o 
  -8  -4   6       21.74       20.15      1.34 o 
  -7  -4   6       65.03       59.38      1.75 o 
  -6  -4   6      190.75      199.51      3.21 o 
  -5  -4   6      124.74      116.74      1.70 o 
  -4  -4   6      321.24      290.25      2.78 o 
  -3  -4   6      129.35      127.25      1.94 o 
  -2  -4   6      243.23      244.16      2.74 o 
  -1  -4   6        5.81        8.51      0.65 o 
   0  -4   6        1.18        0.74      0.43 o 
   1  -4   6       67.61       65.08      1.13 o 
   2  -4   6      125.20      146.04      1.58 o 
   3  -4   6      141.21      145.26      1.77 o 
   4  -4   6      189.91      190.37      2.67 o 
   5  -4   6       76.81       69.98      1.66 o 
   6  -4   6       61.60       44.68      1.43 o 
   7  -4   6       13.52       12.25      1.08 o 
   8  -4   6       31.24       26.73      1.80 o 
   9  -4   6        2.27        3.07      1.03 o 
  10  -4   6        0.00        1.91      1.06 o 
  11  -4   6        3.57        5.65      1.45 o 
 -12  -3   6        2.79        4.55      2.09 o 
 -11  -3   6        6.82        6.16      2.04 o 
 -10  -3   6        1.34        0.16      1.76 o 
  -9  -3   6       15.72       18.78      1.81 o 
  -8  -3   6      170.82      158.07      3.51 o 
  -7  -3   6       61.26       56.08      1.72 o 
  -6  -3   6      107.73      101.62      1.94 o 
  -5  -3   6      479.31      438.00      3.29 o 
  -4  -3   6      201.17      193.30      2.01 o 
  -3  -3   6      290.48      297.79      2.90 o 
  -2  -3   6        0.01        0.11      0.37 o 
  -1  -3   6      106.82      101.58      1.13 o 
   0  -3   6        5.38        5.71      0.48 o 
   1  -3   6      221.38      186.25      2.06 o 
   2  -3   6       88.16      101.60      1.41 o 
   3  -3   6       74.80       72.10      1.01 o 
   4  -3   6      429.01      395.47      3.53 o 
   5  -3   6       10.43       11.71      0.76 o 
   6  -3   6        5.13        7.30      0.76 o 
   7  -3   6      203.55      177.76      3.33 o 
   8  -3   6        8.77        8.59      0.87 o 
   9  -3   6       98.11       93.68      1.86 o 
  10  -3   6        1.61        1.20      0.78 o 
  11  -3   6        5.93        5.10      0.97 o 
  12  -3   6        0.64        0.91      0.92 o 
 -12  -2   6       32.49       30.13      3.05 o 
 -11  -2   6       13.18       17.12      2.43 o 
 -10  -2   6        2.62        3.98      3.52 o 
  -9  -2   6        0.58        0.55      1.01 o 
  -8  -2   6        8.63        7.78      0.94 o 
  -7  -2   6        0.22        0.25      0.67 o 
  -6  -2   6       99.99      105.31      1.50 o 
  -5  -2   6      170.01      159.91      2.04 o 
  -4  -2   6      246.86      234.66      2.48 o 
  -3  -2   6      480.15      510.93      3.51 o 
  -2  -2   6      870.76      930.77      5.33 o 
  -1  -2   6        6.88        5.08      0.48 o 
   0  -2   6       45.60       52.63      0.77 o 
   1  -2   6       27.88       28.92      0.57 o 
   2  -2   6       98.16      102.62      0.99 o 
   3  -2   6       41.41       34.86      0.75 o 
   4  -2   6       49.72       51.67      1.23 o 
   5  -2   6       12.37        9.34      0.65 o 
   6  -2   6        2.77        3.41      0.69 o 
   7  -2   6       15.66       10.95      0.73 o 
   8  -2   6        9.19       11.39      0.79 o 
   9  -2   6        1.18        1.47      0.83 o 
  10  -2   6        9.36        8.44      0.84 o 
  11  -2   6        2.12        1.18      0.68 o 
  12  -2   6        5.17        4.69      1.29 o 
 -12  -1   6       46.35       55.10      3.79 o 
 -11  -1   6        6.61        7.20      1.69 o 
 -10  -1   6        3.12        3.31      1.41 o 
  -9  -1   6       78.05       79.51      1.89 o 
  -8  -1   6       24.38       20.80      1.20 o 
  -7  -1   6        6.28        7.00      0.86 o 
  -6  -1   6       32.27       31.69      1.13 o 
  -5  -1   6       50.40       50.39      1.15 o 
  -4  -1   6      416.01      411.61      3.35 o 
  -3  -1   6       56.19       64.44      0.94 o 
  -2  -1   6      163.86      173.29      1.55 o 
  -1  -1   6      983.69     1047.90      6.12 o 
   0  -1   6       39.40       44.64      0.72 o 
   1  -1   6      127.74      130.73      1.17 o 
   2  -1   6       39.40       32.57      0.61 o 
   3  -1   6       78.03       70.57      0.95 o 
   4  -1   6       10.61       12.65      0.67 o 
   5  -1   6      176.00      162.78      1.79 o 
   6  -1   6      204.80      169.91      2.05 o 
   7  -1   6        0.06        1.23      0.53 o 
   8  -1   6       65.63       60.70      1.57 o 
   9  -1   6        0.03       -0.27      0.48 o 
  10  -1   6       41.29       31.63      1.02 o 
  11  -1   6        0.02       -0.25      0.92 o 
  12  -1   6        0.07       -0.55      1.05 o 
 -12   0   6       46.13       56.90      3.20 o 
 -11   0   6        0.93        1.19      1.67 o 
 -10   0   6       88.00       69.74      2.44 o 
  -9   0   6      173.17      163.00      2.93 o 
  -8   0   6       42.28       33.79      1.60 o 
  -7   0   6       32.70       40.17      1.41 o 
  -6   0   6       27.47       33.59      1.33 o 
  -5   0   6       27.68       25.60      1.08 o 
  -4   0   6      147.51      148.22      1.79 o 
  -3   0   6        0.93        0.42      0.34 o 
  -2   0   6       74.27       80.76      0.99 o 
  -1   0   6     1376.15     1541.18      8.57 o 
   0   0   6       39.69       47.69      0.68 o 
   1   0   6     1753.17     1898.21     10.31 o 
   2   0   6       11.32       14.34      0.54 o 
   3   0   6       18.03       11.06      0.42 o 
   4   0   6      170.20      184.81      1.92 o 
   5   0   6      133.41      135.25      1.46 o 
   6   0   6      385.94      339.84      2.80 o 
   7   0   6       71.45       73.66      1.39 o 
   8   0   6        3.74        2.07      0.66 o 
   9   0   6       71.61       69.00      1.58 o 
  10   0   6        0.37       -0.15      0.70 o 
  11   0   6       20.51       21.68      1.56 o 
  12   0   6       47.16       52.16      1.76 o 
  13   0   6        5.73        4.98      1.92 o 
 -12   1   6       52.53       61.30      3.35 o 
 -11   1   6       25.38       29.70      2.40 o 
 -10   1   6       75.59       73.26      2.79 o 
  -9   1   6        0.57        3.12      1.31 o 
  -8   1   6       36.67       30.94      2.05 o 
  -7   1   6        2.08        0.12      0.83 o 
  -6   1   6       19.07       18.56      1.13 o 
  -5   1   6        0.14        0.16      0.58 o 
  -4   1   6       58.66       54.01      1.06 o 
  -3   1   6      170.06      188.07      1.67 o 
  -2   1   6      203.55      198.49      1.71 o 
  -1   1   6        0.01       -0.29      0.29 o 
   0   1   6      495.73      532.54      3.10 o 
   1   1   6      291.61      316.67      3.14 o 
   2   1   6      139.12      136.58      1.08 o 
   3   1   6      398.96      420.13      2.72 o 
   4   1   6       62.18       54.86      0.67 o 
   5   1   6       11.88       11.95      0.65 o 
   6   1   6      111.31       94.23      1.41 o 
   7   1   6        0.39        3.33      0.55 o 
   8   1   6       24.51       26.20      1.16 o 
   9   1   6      126.85      111.03      1.80 o 
  10   1   6       81.32       76.44      1.60 o 
  11   1   6       91.49       88.74      2.92 o 
  12   1   6        3.25        4.67      0.94 o 
  13   1   6        0.01        0.22      1.04 o 
 -12   2   6        0.32       -0.94      1.56 o 
 -11   2   6       99.85      105.91      5.35 o 
 -10   2   6        0.00       -0.20      1.25 o 
  -9   2   6      107.83      105.07      3.23 o 
  -8   2   6       88.86      100.58      3.04 o 
  -7   2   6       29.81       30.06      1.71 o 
  -6   2   6       32.60       41.15      1.48 o 
  -5   2   6        6.41        7.70      0.83 o 
  -4   2   6      115.19      121.18      1.70 o 
  -3   2   6        0.47        1.76      0.35 o 
  -2   2   6      770.91      773.67      4.49 o 
  -1   2   6      124.36      137.20      1.20 o 
   0   2   6        2.80        1.57      0.61 o 
   1   2   6      133.83      156.91      1.32 o 
   2   2   6      210.32      249.10      1.76 o 
   3   2   6      507.84      517.99      3.13 o 
   4   2   6       38.24       47.09      0.69 o 
   5   2   6       19.00       21.27      0.54 o 
   6   2   6      109.47      102.08      1.34 o 
   7   2   6       96.88       81.29      1.31 o 
   8   2   6        1.27        2.68      0.50 o 
   9   2   6      168.00      148.39      1.95 o 
  10   2   6       52.32       55.00      2.05 o 
  11   2   6       14.29       10.56      0.86 o 
  12   2   6        0.87       -0.18      0.85 o 
  13   2   6        2.51        1.91      0.97 o 
 -11   3   6        5.62        5.30      2.17 o 
 -10   3   6       25.94       23.77      2.18 o 
  -9   3   6        6.69        6.62      1.47 o 
  -8   3   6       50.65       55.11      3.87 o 
  -7   3   6        0.52        1.68      0.95 o 
  -6   3   6       35.27       34.34      1.50 o 
  -5   3   6      100.83       93.87      2.42 o 
  -4   3   6      254.32      250.57      2.66 o 
  -3   3   6      607.70      684.30      5.90 o 
  -2   3   6       91.61      119.01      1.21 o 
  -1   3   6      296.27      312.87      2.13 o 
   0   3   6      286.45      297.36      2.27 o 
   1   3   6        0.16        2.29      0.37 o 
   2   3   6      211.18      239.45      2.15 o 
   3   3   6        8.17        6.16      0.39 o 
   4   3   6      126.45      140.59      1.25 o 
   5   3   6        7.80       11.84      0.48 o 
   6   3   6       39.36       35.26      0.88 o 
   7   3   6        0.05        0.68      1.68 o 
   8   3   6        2.03        1.83      0.85 o 
   9   3   6        1.93        1.71      0.56 o 
  10   3   6        1.02        0.27      0.79 o 
  11   3   6       88.59       84.13      3.05 o 
  12   3   6        0.57        0.38      0.79 o 
  13   3   6        0.07        1.86      0.89 o 
 -11   4   6        0.52        0.11      1.48 o 
 -10   4   6        1.37        0.53      1.39 o 
  -9   4   6       11.11        9.11      2.08 o 
  -8   4   6      145.97      138.69      3.72 o 
  -7   4   6        0.87        0.91      0.96 o 
  -6   4   6       80.72       79.98      2.11 o 
  -5   4   6       23.22       18.25      1.19 o 
  -4   4   6        0.36        0.31      0.60 o 
  -3   4   6       34.50       25.45      0.81 o 
  -2   4   6      304.38      344.01      2.43 o 
  -1   4   6      254.71      261.46      1.90 o 
   0   4   6       15.37       17.41      0.61 o 
   1   4   6      156.05      134.82      1.17 o 
   2   4   6      993.15     1056.32      6.86 o 
   3   4   6        6.02        6.77      0.37 o 
   4   4   6      162.40      178.94      1.47 o 
   5   4   6       36.34       33.12      1.11 o 
   6   4   6       42.59       44.98      2.38 o 
   7   4   6       38.96       37.59      3.68 o 
   8   4   6      156.83      164.44      6.88 o 
   9   4   6       30.74       27.83      2.40 o 
  10   4   6       13.98       20.04      5.12 o 
  11   4   6      109.86      109.42      7.28 o 
  12   4   6       14.22       14.84      1.72 o 
  13   4   6       29.38       25.68      2.72 o 
 -11   5   6      136.19      157.72      5.71 o 
 -10   5   6        6.87        7.69      2.41 o 
  -9   5   6      130.56      137.64      6.61 o 
  -8   5   6       27.41       28.81      2.71 o 
  -7   5   6       14.14       13.12      1.73 o 
  -6   5   6      144.10      148.64      2.75 o 
  -5   5   6        0.29       -0.77      0.77 o 
  -4   5   6      281.51      283.79      3.26 o 
  -3   5   6      170.84      166.02      1.88 o 
  -2   5   6       46.59       41.98      0.77 o 
  -1   5   6       70.85       76.10      0.88 o 
   0   5   6      325.62      329.21      2.57 o 
   1   5   6      205.04      214.65      1.83 o 
   2   5   6       42.72       50.32      0.87 o 
   3   5   6      210.25      240.30      3.10 o 
   4   5   6       10.81       14.39      0.49 o 
   5   5   6        0.67        1.48      3.20 o 
   6   5   6       51.75       57.49      2.71 o 
   7   5   6        5.60        3.79      1.41 o 
   8   5   6       14.82       16.80      3.04 o 
   9   5   6        1.12        4.80      2.56 o 
  10   5   6        6.87        8.06      1.05 o 
  11   5   6       14.98       17.53      3.12 o 
  12   5   6        2.47       -0.07      1.68 o 
 -10   6   6       87.45       83.31      4.24 o 
  -9   6   6       25.10       26.85      3.60 o 
  -8   6   6        1.19        5.00      1.80 o 
  -7   6   6        0.94       -0.13      1.70 o 
  -6   6   6       44.73       47.65      2.97 o 
  -5   6   6      220.65      221.66      3.84 o 
  -4   6   6       37.39       31.04      1.41 o 
  -3   6   6      946.87      878.93      6.20 o 
  -2   6   6      112.42      116.33      1.43 o 
  -1   6   6      626.12      607.31      4.53 o 
   0   6   6        8.97        7.74      0.67 o 
   1   6   6       52.38       40.03      0.83 o 
   2   6   6        7.79        5.47      0.54 o 
   3   6   6      284.52      289.37      2.39 o 
   4   6   6     1189.88     1187.22      9.46 o 
   5   6   6      654.29      644.62      6.71 o 
   6   6   6      339.30      313.45      4.39 o 
   7   6   6       64.49       67.24      4.72 o 
   8   6   6       28.67       28.63      3.68 o 
   9   6   6       27.69       23.99      3.68 o 
  10   6   6       45.79       47.35      4.96 o 
  11   6   6        0.13        0.00      3.04 o 
  12   6   6       35.50       43.19      5.44 o 
 -10   7   6       34.97       39.72      7.84 o 
  -9   7   6       38.85       35.59      3.34 o 
  -8   7   6       11.44       18.00      2.60 o 
  -7   7   6       14.53       17.14      1.90 o 
  -6   7   6       24.76       24.68      1.78 o 
  -5   7   6      500.66      498.66      6.67 o 
  -4   7   6       78.09       74.25      1.72 o 
  -3   7   6       83.27       82.69      1.66 o 
  -2   7   6      338.64      326.08      4.02 o 
  -1   7   6       37.35       35.83      0.96 o 
   0   7   6      674.55      707.81      6.51 o 
   1   7   6       61.47       61.63      1.09 o 
   2   7   6      562.30      532.94      4.63 o 
   3   7   6      457.90      450.78      3.92 o 
   4   7   6       26.29       25.39      1.04 o 
   5   7   6       76.69       67.22      1.39 o 
   6   7   6      221.74      193.36      3.98 o 
   7   7   6       93.73      108.99      2.31 o 
   8   7   6       66.59       67.98      4.80 o 
   9   7   6      261.22      263.62      9.60 o 
  10   7   6       31.26       31.35      4.32 o 
  11   7   6        0.00        1.76      3.20 o 
  12   7   6       42.56       43.67      5.44 o 
  -9   8   6       79.12       84.28      4.41 o 
  -8   8   6       18.24       19.52      3.84 o 
  -7   8   6      126.20      139.31      5.03 o 
  -6   8   6        3.18        0.46      1.52 o 
  -5   8   6       22.14       22.39      1.70 o 
  -4   8   6      146.82      146.96      2.68 o 
  -3   8   6        5.44       10.14      0.93 o 
  -2   8   6      106.24       89.45      1.73 o 
  -1   8   6       68.87       65.60      1.70 o 
   0   8   6      238.73      247.23      2.91 o 
   1   8   6        6.69        7.34      0.63 o 
   2   8   6        3.05        2.59      0.53 o 
   3   8   6       42.89       36.50      0.86 o 
   4   8   6        9.96        8.50      0.75 o 
   5   8   6        8.55        7.99      0.71 o 
   6   8   6       53.85       44.69      1.43 o 
   7   8   6       73.47       73.87      2.56 o 
   8   8   6      262.17      244.94      4.67 o 
   9   8   6      286.25      304.41     10.56 o 
  10   8   6        6.96        5.60      3.20 o 
  11   8   6        0.65        0.32      3.04 o 
  12   8   6       32.89       31.83      5.12 o 
  -8   9   6        1.91        1.44      2.88 o 
  -7   9   6       20.88       17.84      2.60 o 
  -6   9   6        2.20        0.18      1.68 o 
  -5   9   6       11.99       14.09      1.48 o 
  -4   9   6       10.04       12.50      1.20 o 
  -3   9   6        0.19        0.33      0.76 o 
  -2   9   6        1.82        1.76      0.63 o 
  -1   9   6        4.50        5.25      1.02 o 
   0   9   6       82.86       76.24      1.66 o 
   1   9   6        0.09        0.09      0.54 o 
   2   9   6      174.40      175.16      2.23 o 
   3   9   6      342.76      333.91      3.44 o 
   4   9   6       41.23       37.99      1.14 o 
   5   9   6        2.46        2.73      0.60 o 
   6   9   6        6.55        5.93      0.72 o 
   7   9   6        1.71        2.24      0.59 o 
   8   9   6      161.80      186.20      4.96 o 
   9   9   6        0.16       -1.16      1.16 o 
  10   9   6       17.47       19.04      4.00 o 
  11   9   6        8.15        7.68      3.84 o 
  -7  10   6       15.23       12.32      3.52 o 
  -6  10   6        6.34        6.43      2.07 o 
  -5  10   6        0.79        0.25      1.16 o 
  -4  10   6       16.05       17.10      2.24 o 
  -3  10   6       25.73       26.49      2.29 o 
  -2  10   6        3.70        2.71      0.67 o 
  -1  10   6      161.19      155.58      3.01 o 
   0  10   6       26.18       25.53      1.35 o 
   1  10   6       78.57       74.93      1.54 o 
   2  10   6        0.53        1.01      0.66 o 
   3  10   6      100.87       95.71      1.50 o 
   4  10   6       38.05       35.16      0.99 o 
   5  10   6       55.71       58.91      1.38 o 
   6  10   6      120.05      132.69      2.32 o 
   7  10   6        5.08        6.29      0.76 o 
   8  10   6        6.99        5.13      0.95 o 
   9  10   6       20.00       16.96      2.08 o 
  10  10   6       11.52       16.00      2.08 o 
  11  10   6        6.55        3.52      3.68 o 
  -6  11   6        1.25        1.36      1.86 o 
  -5  11   6       22.05       22.69      4.24 o 
  -4  11   6       10.26       13.22      1.43 o 
  -3  11   6       14.66       15.27      1.22 o 
  -2  11   6       42.91       37.55      2.42 o 
  -1  11   6       68.57       70.99      3.00 o 
   0  11   6       22.18       24.20      1.33 o 
   1  11   6       23.36       24.32      1.25 o 
   2  11   6       13.42       12.93      0.94 o 
   3  11   6       50.27       49.02      1.30 o 
   4  11   6       12.81       12.62      0.78 o 
   5  11   6       12.25       11.28      1.13 o 
   6  11   6       13.40       15.54      1.00 o 
   7  11   6       41.39       45.63      1.37 o 
   8  11   6        6.14        6.81      1.23 o 
   9  11   6       10.76        9.93      2.08 o 
  10  11   6        0.47       -0.48      1.76 o 
  -5  12   6       11.38       10.37      1.93 o 
  -4  12   6        1.48        0.94      0.95 o 
  -3  12   6        0.24       -0.57      0.69 o 
  -2  12   6       46.69       48.23      2.75 o 
  -1  12   6        3.62        1.96      1.08 o 
   0  12   6        8.16       10.58      1.20 o 
   1  12   6        0.35        0.03      0.79 o 
   2  12   6        9.69        9.44      1.13 o 
   3  12   6        6.58        5.32      0.83 o 
   4  12   6        0.05       -0.47      0.75 o 
   5  12   6        9.91       12.07      1.29 o 
   6  12   6       21.52       22.86      1.33 o 
   7  12   6        1.64        2.26      0.81 o 
   8  12   6        1.08        0.25      0.93 o 
   9  12   6        3.17        3.63      0.95 o 
  -3  13   6       65.75       82.00      7.20 o 
  -2  13   6       17.36       18.48      2.09 o 
  -1  13   6       84.98       85.89      2.80 o 
   0  13   6       14.79       15.92      1.45 o 
   1  13   6        5.67        2.27      1.20 o 
   2  13   6        3.97        3.78      1.55 o 
   3  13   6        3.28        3.58      1.16 o 
   4  13   6       10.68        8.77      0.96 o 
   5  13   6       61.93       72.01      2.65 o 
   6  13   6        0.02       -0.02      1.17 o 
   7  13   6       24.95       22.66      1.34 o 
   8  13   6        8.77        7.86      1.76 o 
   0  14   6        0.06       -2.56      2.56 o 
   1  14   6        0.81       -2.16      2.40 o 
   2  14   6        5.53        7.15      1.65 o 
   3  14   6        3.36        4.00      1.24 o 
   4  14   6      123.60      131.81      4.64 o 
   5  14   6        1.18        3.56      1.75 o 
  -2 -12   7        0.88       -1.44      1.92 o 
  -6 -11   7        3.75        4.32      2.19 o 
  -5 -11   7      122.84      130.01      3.09 o 
  -4 -11   7        1.38        1.84      1.41 o 
  -3 -11   7        2.95        2.09      1.91 o 
  -2 -11   7        0.03        0.03      1.75 o 
  -1 -11   7       27.43       31.59      1.73 o 
   0 -11   7       32.62       29.11      2.56 o 
   1 -11   7       58.03       63.35      3.20 o 
   2 -11   7        6.72        4.16      1.76 o 
   3 -11   7       10.12       11.26      2.40 o 
  -7 -10   7        5.50        7.88      2.20 o 
  -6 -10   7        9.60       13.14      1.48 o 
  -5 -10   7       56.84       47.86      1.73 o 
  -4 -10   7       69.25       77.32      3.08 o 
  -3 -10   7       42.21       42.72      2.70 o 
  -2 -10   7        0.70        1.03      0.96 o 
  -1 -10   7        0.27       -0.11      0.99 o 
   0 -10   7       62.47       75.12      2.86 o 
   1 -10   7       56.71       53.36      3.12 o 
   2 -10   7        4.71        3.28      1.48 o 
   3 -10   7       29.03       29.14      4.80 o 
   4 -10   7       28.48       28.10      1.81 o 
   5 -10   7        3.34        4.06      1.84 o 
  -8  -9   7       24.19       24.25      2.83 o 
  -7  -9   7       19.72       21.65      5.84 o 
  -6  -9   7        9.25       12.19      1.30 o 
  -5  -9   7        0.61        3.52      1.38 o 
  -4  -9   7       11.35       16.10      1.81 o 
  -3  -9   7       34.08       34.36      2.87 o 
  -2  -9   7       21.10       20.95      1.51 o 
  -1  -9   7       58.48       58.40      1.94 o 
   0  -9   7       64.95       65.46      2.07 o 
   1  -9   7        7.96        8.10      1.60 o 
   2  -9   7       26.21       32.82      1.97 o 
   3  -9   7       45.45       49.65      2.89 o 
   4  -9   7      105.12      119.33      2.64 o 
   5  -9   7       12.33       14.61      1.69 o 
   6  -9   7       39.62       47.49      2.48 o 
  -9  -8   7       10.82       10.64      2.38 o 
  -8  -8   7      105.13      118.50      4.58 o 
  -7  -8   7        9.65       10.29      1.69 o 
  -6  -8   7        1.57        2.11      0.98 o 
  -5  -8   7      109.74      105.36      3.68 o 
  -4  -8   7       17.72       22.76      1.94 o 
  -3  -8   7      232.46      229.80      4.50 o 
  -2  -8   7        5.14        5.20      0.89 o 
  -1  -8   7       87.67       85.04      2.18 o 
   0  -8   7        3.34        0.65      0.78 o 
   1  -8   7        3.84        3.85      0.91 o 
   2  -8   7       14.34       17.04      1.68 o 
   3  -8   7        0.57        2.15      0.93 o 
   4  -8   7        4.91        4.67      0.97 o 
   5  -8   7        1.09        1.52      1.20 o 
   6  -8   7      116.42      145.87      3.60 o 
   7  -8   7        0.32        0.42      1.86 o 
   8  -8   7        6.39        6.56      3.20 o 
 -10  -7   7        0.40        0.64      1.92 o 
  -9  -7   7       18.86       17.16      2.48 o 
  -8  -7   7        5.69        7.45      1.98 o 
  -7  -7   7       27.16       30.06      1.57 o 
  -6  -7   7        3.43        3.13      1.13 o 
  -5  -7   7        0.23        0.53      1.13 o 
  -4  -7   7       51.46       47.44      1.94 o 
  -3  -7   7       47.68       47.27      1.61 o 
  -2  -7   7       20.49       21.35      1.27 o 
  -1  -7   7       13.43       13.01      0.94 o 
   0  -7   7       60.66       48.31      1.63 o 
   1  -7   7       18.51       16.83      1.16 o 
   2  -7   7       27.65       31.57      1.47 o 
   3  -7   7        4.21        5.26      0.92 o 
   4  -7   7        0.97        0.23      0.78 o 
   5  -7   7        4.56        4.33      1.18 o 
   6  -7   7       19.55       26.29      3.28 o 
   7  -7   7       18.04       18.98      2.41 o 
   8  -7   7        2.89        1.93      1.75 o 
 -11  -6   7        9.20       15.52      3.68 o 
 -10  -6   7        0.74        1.54      1.92 o 
  -9  -6   7        2.86        5.32      1.98 o 
  -8  -6   7        0.75        2.69      0.85 o 
  -7  -6   7        2.95        2.66      0.96 o 
  -6  -6   7       39.86       41.94      1.73 o 
  -5  -6   7       33.37       27.54      1.92 o 
  -4  -6   7      136.95      116.17      2.26 o 
  -3  -6   7        5.29        4.06      0.73 o 
  -2  -6   7      145.65      107.84      1.85 o 
  -1  -6   7       44.23       31.27      1.15 o 
   0  -6   7      101.82       98.38      2.44 o 
   1  -6   7      115.92      107.04      1.80 o 
   2  -6   7       40.38       41.70      1.42 o 
   3  -6   7       20.58       19.28      1.14 o 
   4  -6   7        1.10       -0.15      0.74 o 
   5  -6   7       17.46       17.13      1.98 o 
   6  -6   7        3.53        3.25      1.65 o 
   7  -6   7        3.05        2.92      1.29 o 
   8  -6   7       13.45       16.77      1.78 o 
   9  -6   7        4.01        7.31      1.56 o 
 -11  -5   7        8.06        9.47      2.37 o 
 -10  -5   7        0.38        1.33      4.96 o 
  -9  -5   7       17.34       14.65      2.26 o 
  -8  -5   7       70.42       66.27      1.91 o 
  -7  -5   7       13.37       10.79      1.21 o 
  -6  -5   7        2.26        2.63      1.13 o 
  -5  -5   7        4.98        5.10      0.70 o 
  -4  -5   7        0.37        0.42      0.58 o 
  -3  -5   7        2.22        1.31      0.58 o 
  -2  -5   7        1.45        4.22      0.74 o 
  -1  -5   7        0.27        0.02      0.56 o 
   0  -5   7       39.85       37.70      1.17 o 
   1  -5   7      402.66      378.90      4.22 o 
   2  -5   7      501.22      482.74      4.58 o 
   3  -5   7      350.25      329.19      4.13 o 
   4  -5   7       28.16       26.85      2.56 o 
   5  -5   7       26.91       26.63      1.75 o 
   6  -5   7       32.43       34.57      1.97 o 
   7  -5   7        5.40        6.49      1.31 o 
   8  -5   7        1.39        0.02      1.10 o 
   9  -5   7        0.73        1.09      1.19 o 
  10  -5   7       13.56       18.55      2.19 o 
 -11  -4   7        0.28       -0.32      1.81 o 
 -10  -4   7       66.43       69.72      3.62 o 
  -9  -4   7        2.33        3.06      0.94 o 
  -8  -4   7       19.41       19.45      1.75 o 
  -7  -4   7       78.35       80.79      2.98 o 
  -6  -4   7        3.53        5.18      1.22 o 
  -5  -4   7      164.67      152.31      3.04 o 
  -4  -4   7       34.75       28.71      1.06 o 
  -3  -4   7       41.60       39.98      1.33 o 
  -2  -4   7       24.51       23.53      1.17 o 
  -1  -4   7       96.43       88.21      1.62 o 
   0  -4   7       12.02       12.51      0.95 o 
   1  -4   7        0.19        0.30      0.53 o 
   2  -4   7      239.83      236.68      2.63 o 
   3  -4   7      139.37      126.92      1.97 o 
   4  -4   7      179.21      176.09      2.64 o 
   5  -4   7       13.54       11.88      1.03 o 
   6  -4   7       10.81       12.08      1.06 o 
   7  -4   7        0.38        0.09      0.85 o 
   8  -4   7        3.95        4.32      1.05 o 
   9  -4   7        3.38        2.89      1.10 o 
  10  -4   7        1.96        3.94      1.16 o 
  11  -4   7       59.43       57.27      2.48 o 
 -11  -3   7        5.40        4.40      2.03 o 
 -10  -3   7        0.08        1.72      1.64 o 
  -9  -3   7       31.80       37.85      1.66 o 
  -8  -3   7       24.36       27.94      1.58 o 
  -7  -3   7       46.04       46.47      1.78 o 
  -6  -3   7      217.99      205.32      3.89 o 
  -5  -3   7      325.89      324.33      4.03 o 
  -4  -3   7       22.82       24.75      1.24 o 
  -3  -3   7      592.94      596.02      5.90 o 
  -2  -3   7      152.27      156.08      2.13 o 
  -1  -3   7      343.14      314.03      2.72 o 
   0  -3   7        2.42        3.02      0.45 o 
   1  -3   7        1.39        2.00      0.41 o 
   2  -3   7        3.18        1.73      0.43 o 
   3  -3   7      377.93      365.22      3.61 o 
   4  -3   7      232.06      196.46      2.84 o 
   5  -3   7      390.02      376.75      3.79 o 
   6  -3   7        5.95        5.22      0.74 o 
   7  -3   7       65.07       61.46      1.65 o 
   8  -3   7       32.95       27.65      1.21 o 
   9  -3   7        8.72        7.10      0.87 o 
  10  -3   7        4.00        3.20      0.83 o 
  11  -3   7        6.35        7.65      1.00 o 
 -12  -2   7        2.41        0.00      2.72 o 
 -11  -2   7       34.55       29.59      3.05 o 
 -10  -2   7       31.53       31.73      2.88 o 
  -9  -2   7      101.94      112.19      2.50 o 
  -8  -2   7      170.72      166.00      3.08 o 
  -7  -2   7       27.49       30.12      1.97 o 
  -6  -2   7      169.99      165.28      3.11 o 
  -5  -2   7       25.73       22.68      1.31 o 
  -4  -2   7      774.88      708.82      6.76 o 
  -3  -2   7       33.65       46.65      1.37 o 
  -2  -2   7        9.90        9.93      0.68 o 
  -1  -2   7      131.01      149.13      2.10 o 
   0  -2   7      208.82      198.87      2.38 o 
   1  -2   7        8.26       12.11      0.51 o 
   2  -2   7      116.44      111.08      1.67 o 
   3  -2   7      299.82      286.81      3.09 o 
   4  -2   7        1.62        1.65      0.52 o 
   5  -2   7       63.52       68.83      1.28 o 
   6  -2   7        0.02       -0.51      0.51 o 
   7  -2   7       85.04       69.84      1.35 o 
   8  -2   7      144.43      123.19      1.93 o 
   9  -2   7        7.60        9.67      0.84 o 
  10  -2   7       20.45       18.71      1.37 o 
  11  -2   7       20.75       23.92      1.67 o 
  12  -2   7        0.12        0.07      1.33 o 
 -12  -1   7       20.03       17.60      4.00 o 
 -11  -1   7        7.48        5.65      2.09 o 
 -10  -1   7        2.14        1.37      1.31 o 
  -9  -1   7        8.64        7.68      1.03 o 
  -8  -1   7       23.63       27.00      2.00 o 
  -7  -1   7       10.64        9.21      1.35 o 
  -6  -1   7        7.82        6.29      1.04 o 
  -5  -1   7       34.98       33.48      1.41 o 
  -4  -1   7        1.35        0.27      0.96 o 
  -3  -1   7      185.64      189.61      2.20 o 
  -2  -1   7      188.36      218.10      2.17 o 
  -1  -1   7      351.31      378.04      2.77 o 
   0  -1   7      252.88      255.41      2.06 o 
   1  -1   7        0.07        0.49      0.29 o 
   2  -1   7      162.00      145.65      1.42 o 
   3  -1   7        0.39        1.07      0.39 o 
   4  -1   7       11.22       10.56      0.58 o 
   5  -1   7       97.99       90.80      1.43 o 
   6  -1   7      145.81      133.28      1.69 o 
   7  -1   7       93.97       77.16      1.29 o 
   8  -1   7       75.90       70.84      1.78 o 
   9  -1   7        3.48        6.13      0.66 o 
  10  -1   7       49.82       51.79      2.13 o 
  11  -1   7       20.51       22.66      1.56 o 
  12  -1   7        9.01       10.11      1.62 o 
 -12   0   7       29.18       38.87      4.96 o 
 -11   0   7       55.67       63.84      4.14 o 
 -10   0   7       13.88       14.63      1.60 o 
  -9   0   7        2.68        0.87      0.98 o 
  -8   0   7       15.88       14.68      1.66 o 
  -7   0   7       41.18       39.38      2.16 o 
  -6   0   7        0.09        0.48      1.06 o 
  -5   0   7       41.83       40.67      1.41 o 
  -4   0   7      230.09      212.43      2.60 o 
  -3   0   7      531.71      543.86      4.45 o 
  -2   0   7      680.68      709.90      4.77 o 
  -1   0   7      202.22      197.21      1.75 o 
   0   0   7      211.37      228.19      1.78 o 
   1   0   7      153.51      165.78      1.58 o 
   2   0   7        2.60        2.77      0.32 o 
   3   0   7       51.25       55.69      0.99 o 
   4   0   7       60.43       51.96      0.90 o 
   5   0   7        0.16       -0.38      0.38 o 
   6   0   7        1.72        4.14      0.47 o 
   7   0   7      254.21      223.38      2.77 o 
   8   0   7       25.25       19.35      1.09 o 
   9   0   7      139.10      120.94      2.09 o 
  10   0   7       47.41       50.47      1.47 o 
  11   0   7        9.83       13.61      1.20 o 
  12   0   7        8.38       11.59      1.14 o 
 -11   1   7       72.43       81.52      3.35 o 
 -10   1   7       45.71       45.86      2.73 o 
  -9   1   7      208.21      193.48      4.49 o 
  -8   1   7       41.21       35.67      2.24 o 
  -7   1   7        9.02        8.37      1.16 o 
  -6   1   7        0.21        2.13      0.91 o 
  -5   1   7       58.40       51.01      1.49 o 
  -4   1   7       78.69       72.03      1.67 o 
  -3   1   7      169.05      172.00      1.92 o 
  -2   1   7      609.79      605.82      3.98 o 
  -1   1   7      325.28      346.43      2.39 o 
   0   1   7      320.13      348.71      2.27 o 
   1   1   7      370.22      406.04      2.76 o 
   2   1   7        6.77       12.63      0.52 o 
   3   1   7        9.37        6.38      0.42 o 
   4   1   7       85.59       81.14      1.01 o 
   5   1   7      147.94      153.32      1.86 o 
   6   1   7       20.38       19.82      0.87 o 
   7   1   7      504.10      467.93      4.48 o 
   8   1   7       85.03       72.77      2.03 o 
   9   1   7       11.37        9.12      0.80 o 
  10   1   7        6.05        3.88      0.76 o 
  11   1   7       39.14       44.15      1.38 o 
  12   1   7        2.44        0.55      0.94 o 
 -11   2   7       69.42       76.78      2.84 o 
 -10   2   7        2.04       -0.54      1.35 o 
  -9   2   7        0.93        1.60      1.31 o 
  -8   2   7      114.57      103.66      3.17 o 
  -7   2   7       19.59       21.90      1.54 o 
  -6   2   7       97.72      101.78      2.17 o 
  -5   2   7      170.59      172.46      2.71 o 
  -4   2   7       65.19       73.33      1.53 o 
  -3   2   7        1.64        2.95      0.45 o 
  -2   2   7      263.23      284.07      2.21 o 
  -1   2   7      196.50      214.05      1.69 o 
   0   2   7       26.42       31.84      0.71 o 
   1   2   7       12.24       12.83      0.74 o 
   2   2   7      285.97      274.76      1.99 o 
   3   2   7       38.94       35.01      0.63 o 
   4   2   7       30.33       26.76      0.77 o 
   5   2   7       17.12       18.63      0.66 o 
   6   2   7      272.12      260.87      2.52 o 
   7   2   7      231.88      201.72      2.48 o 
   8   2   7      143.19      136.38      1.79 o 
   9   2   7       92.21       83.78      1.41 o 
  10   2   7       13.66       11.68      0.94 o 
  11   2   7       12.60        8.68      0.97 o 
  12   2   7       37.89       41.13      2.60 o 
  13   2   7       14.30       14.48      1.29 o 
 -11   3   7        0.07        1.10      1.56 o 
 -10   3   7        0.09        0.40      1.40 o 
  -9   3   7       85.74       80.77      5.85 o 
  -8   3   7        1.51        1.02      1.22 o 
  -7   3   7      574.21      535.68      6.86 o 
  -6   3   7      298.70      298.14      3.98 o 
  -5   3   7      294.33      279.17      3.69 o 
  -4   3   7      382.34      371.35      3.83 o 
  -3   3   7       89.25       95.29      1.37 o 
  -2   3   7        0.28        1.11      0.36 o 
  -1   3   7        0.57        2.52      0.35 o 
   0   3   7       20.83       20.75      0.63 o 
   1   3   7       27.87       23.47      0.60 o 
   2   3   7        0.18       -0.22      0.32 o 
   3   3   7        0.13        0.98      0.28 o 
   4   3   7      648.55      625.01      4.97 o 
   5   3   7        2.36        3.76      0.43 o 
   6   3   7       98.45       97.69      1.23 o 
   7   3   7      237.58      218.89      4.27 o 
   8   3   7       25.15       23.40      0.97 o 
   9   3   7        0.24        0.91      0.59 o 
  10   3   7        0.66        0.22      0.70 o 
  11   3   7      170.52      154.72      4.72 o 
  12   3   7       78.09       80.57      5.42 o 
  13   3   7        1.05        2.08      1.76 o 
 -11   4   7        0.40       -1.62      1.75 o 
 -10   4   7        9.30        8.85      2.32 o 
  -9   4   7       76.84       79.62      3.14 o 
  -8   4   7       18.03       18.01      1.90 o 
  -7   4   7       16.74       14.97      1.44 o 
  -6   4   7       34.25       40.23      1.73 o 
  -5   4   7     1454.67     1402.95     12.21 o 
  -4   4   7      172.97      176.65      3.15 o 
  -3   4   7      819.66      818.47      8.18 o 
  -2   4   7       52.91       69.56      1.32 o 
  -1   4   7       28.53       22.60      0.61 o 
   0   4   7       64.33       53.96      1.49 o 
   1   4   7       54.42       75.32      1.21 o 
   2   4   7        2.33        2.28      0.40 o 
   3   4   7     1453.66     1474.55     11.40 o 
   4   4   7      255.98      229.54      2.27 o 
   5   4   7      525.46      506.59      4.08 o 
   6   4   7      618.04      533.51      6.54 o 
   7   4   7        0.05        0.60      1.30 o 
   8   4   7        7.75        5.92      2.40 o 
   9   4   7       25.80       24.25      1.34 o 
  10   4   7        0.08        1.14      0.89 o 
  11   4   7        3.42        3.37      1.17 o 
  12   4   7      206.01      226.67      5.76 o 
 -10   5   7        6.90       10.30      2.37 o 
  -9   5   7       10.08        8.07      4.64 o 
  -8   5   7       19.99       23.93      7.12 o 
  -7   5   7       57.35       54.02      2.54 o 
  -6   5   7      166.53      151.43      3.22 o 
  -5   5   7        4.05        6.26      1.12 o 
  -4   5   7      268.59      271.41      3.53 o 
  -3   5   7       49.96       61.36      1.29 o 
  -2   5   7      368.96      352.15      2.98 o 
  -1   5   7      147.08      158.59      1.46 o 
   0   5   7      204.81      213.66      2.23 o 
   1   5   7       50.50       45.84      0.80 o 
   2   5   7      236.17      223.86      2.00 o 
   3   5   7      577.14      592.02      4.32 o 
   4   5   7      125.64      126.31      1.74 o 
   5   5   7      995.47      957.16     11.06 o 
   6   5   7       75.38       73.00      1.73 o 
   7   5   7      596.21      566.90     10.01 o 
   8   5   7        1.11        2.72      2.24 o 
   9   5   7       11.28        9.12      2.88 o 
  10   5   7        8.65        5.60      3.04 o 
  11   5   7       12.35        4.96      3.36 o 
  12   5   7        3.09        0.16      2.88 o 
 -10   6   7       25.90       31.54      5.84 o 
  -9   6   7        1.05        3.12      1.91 o 
  -8   6   7       49.63       51.54      3.61 o 
  -7   6   7        0.29        1.34      1.75 o 
  -6   6   7       14.33       16.00      1.49 o 
  -5   6   7       21.06       21.88      2.36 o 
  -4   6   7      133.90      124.86      2.32 o 
  -3   6   7       85.92       78.77      1.43 o 
  -2   6   7      285.61      277.31      2.89 o 
  -1   6   7        7.93        6.18      0.66 o 
   0   6   7        0.11        1.25      0.46 o 
   1   6   7        3.34        5.20      0.52 o 
   2   6   7      569.83      533.53      4.18 o 
   3   6   7      104.94       97.90      1.34 o 
   4   6   7      547.75      534.79      5.73 o 
   5   6   7       38.96       35.43      1.11 o 
   6   6   7      721.39      654.24     20.24 o 
   7   6   7      138.32      130.30      4.34 o 
   8   6   7      481.14      473.33     13.44 o 
   9   6   7       23.86       23.51      3.84 o 
  10   6   7       37.47       30.87      4.48 o 
  11   6   7        0.56        4.80      3.20 o 
  12   6   7       27.06       23.51      4.64 o 
  -9   7   7       89.02      100.25      6.56 o 
  -8   7   7        4.36        8.88      2.19 o 
  -7   7   7        8.96        9.67      2.15 o 
  -6   7   7       14.24       10.89      2.12 o 
  -5   7   7      101.52      107.47      3.80 o 
  -4   7   7        0.48        0.10      0.87 o 
  -3   7   7       82.21       83.75      1.88 o 
  -2   7   7       86.78       82.59      1.37 o 
  -1   7   7      253.49      250.43      3.00 o 
   0   7   7       18.39       19.78      1.18 o 
   1   7   7       50.61       48.98      1.00 o 
   2   7   7       12.73       15.09      0.74 o 
   3   7   7       48.97       46.21      1.06 o 
   4   7   7      308.03      298.04      3.19 o 
   5   7   7      384.51      371.44      4.08 o 
   6   7   7        2.33        2.72      0.52 o 
   7   7   7       22.02       24.74      1.93 o 
   8   7   7       89.89       91.06      3.84 o 
   9   7   7        0.84       -0.16      2.72 o 
  10   7   7        9.72       10.08      3.52 o 
  11   7   7       51.79       56.15      5.76 o 
  12   7   7       44.21       48.15      5.92 o 
  -8   8   7       46.98       47.51      5.28 o 
  -7   8   7        0.77       -0.70      1.76 o 
  -6   8   7       45.86       50.43      6.16 o 
  -5   8   7       63.88       70.23      2.73 o 
  -4   8   7      363.92      360.36      7.58 o 
  -3   8   7        0.53        0.86      0.70 o 
  -2   8   7      196.94      179.25      2.09 o 
  -1   8   7      128.24      129.82      3.51 o 
   0   8   7        1.98        1.10      0.62 o 
   1   8   7      113.75      108.98      2.10 o 
   2   8   7      731.97      699.03      7.30 o 
   3   8   7      117.53      110.79      1.47 o 
   4   8   7       30.85       30.92      1.08 o 
   5   8   7        6.75        6.35      0.70 o 
   6   8   7        0.03        0.38      0.55 o 
   7   8   7      123.61      119.79      3.02 o 
   8   8   7       68.39       71.51      2.00 o 
   9   8   7       33.86       27.83      4.32 o 
  10   8   7        8.77        4.48      3.36 o 
  11   8   7        0.01       -0.32      3.36 o 
  -7   9   7      116.40      138.88      8.96 o 
  -6   9   7       15.09       16.70      2.48 o 
  -5   9   7       84.36       89.26      2.52 o 
  -4   9   7       15.49       10.80      1.19 o 
  -3   9   7      279.90      274.99      4.04 o 
  -2   9   7       18.04       17.97      1.22 o 
  -1   9   7       27.50       26.46      1.99 o 
   0   9   7       39.29       37.10      1.34 o 
   1   9   7        3.32        3.36      0.61 o 
   2   9   7        8.06        8.29      0.72 o 
   3   9   7       24.43       21.44      0.84 o 
   4   9   7       44.39       43.32      1.45 o 
   5   9   7        2.07        2.20      0.69 o 
   6   9   7       72.81       75.08      1.46 o 
   7   9   7       19.59       24.21      0.96 o 
   8   9   7        0.01        1.00      1.11 o 
  10   9   7       83.72       92.46      6.56 o 
  11   9   7      100.57      107.34      7.20 o 
  -6  10   7       29.42       30.88      3.10 o 
  -5  10   7       19.90       17.85      1.42 o 
  -4  10   7       16.88       21.16      1.23 o 
  -3  10   7      198.64      197.31      3.30 o 
  -2  10   7      317.23      314.46      6.90 o 
  -1  10   7        1.76        2.69      1.01 o 
   0  10   7        2.78        3.50      0.89 o 
   1  10   7       11.43       12.07      1.26 o 
   2  10   7      190.69      183.94      3.20 o 
   3  10   7       65.24       63.18      1.60 o 
   4  10   7        0.28        0.44      0.78 o 
   5  10   7       38.99       38.71      1.33 o 
   6  10   7        0.08        0.31      0.66 o 
   7  10   7        2.28        1.14      1.02 o 
   8  10   7        6.72        8.46      1.48 o 
   9  10   7        3.71        2.08      1.60 o 
  -5  11   7        0.84       -0.59      1.28 o 
  -4  11   7      119.27      135.15      4.87 o 
  -3  11   7       26.31       27.82      1.40 o 
  -2  11   7        0.13        0.65      1.25 o 
  -1  11   7       11.85       13.56      1.48 o 
   0  11   7        8.93        7.51      1.04 o 
   1  11   7        0.98        1.00      0.99 o 
   2  11   7       74.50       79.27      1.75 o 
   3  11   7      130.25      127.68      2.61 o 
   4  11   7       25.66       24.70      1.00 o 
   5  11   7       23.98       18.84      1.21 o 
   6  11   7       32.79       32.27      1.56 o 
   7  11   7      174.59      182.57      4.47 o 
   8  11   7       25.08       24.02      1.20 o 
   9  11   7        4.96        2.08      1.76 o 
  -4  12   7       14.13       17.21      1.10 o 
  -3  12   7       62.57       63.55      3.93 o 
  -2  12   7       36.94       35.00      2.39 o 
  -1  12   7       18.86       15.73      1.58 o 
   0  12   7        0.16       -0.09      0.93 o 
   1  12   7        0.07        0.28      1.69 o 
   2  12   7       22.73       23.52      1.62 o 
   3  12   7       60.82       60.20      1.96 o 
   4  12   7       25.48       26.28      0.99 o 
   5  12   7        1.23        1.54      0.93 o 
   6  12   7      156.65      180.07      4.84 o 
   7  12   7       19.14       22.49      1.40 o 
   8  12   7        2.79        3.45      0.99 o 
  -2  13   7        0.68        0.74      1.64 o 
  -1  13   7       26.88       27.03      2.12 o 
   0  13   7       24.11       27.60      1.96 o 
   1  13   7       19.23       21.79      1.76 o 
   2  13   7       22.42       23.26      2.50 o 
   3  13   7        8.86       10.33      1.01 o 
   4  13   7       52.67       56.45      1.65 o 
   5  13   7       29.98       29.29      2.15 o 
   6  13   7       28.40       28.84      2.08 o 
   7  13   7       94.57      102.78      4.24 o 
   1  14   7        2.36        1.44      2.24 o 
   2  14   7       12.50        8.16      2.40 o 
   3  14   7        4.23        0.32      1.60 o 
   4  14   7       36.28       39.19      2.24 o 
  -4 -11   8      135.24      146.59      4.06 o 
  -3 -11   8        0.00        0.70      1.75 o 
  -2 -11   8        0.06        1.43      1.86 o 
  -1 -11   8        1.84        2.29      1.27 o 
   0 -11   8       27.55       27.35      2.56 o 
   1 -11   8       29.46       25.11      2.56 o 
  -6 -10   8        9.94        7.42      1.07 o 
  -5 -10   8       12.33        9.39      2.25 o 
  -4 -10   8       48.12       45.51      5.12 o 
  -3 -10   8       28.97       25.26      2.88 o 
  -2 -10   8       26.76       25.57      1.88 o 
  -1 -10   8       41.67       41.91      2.24 o 
   0 -10   8       68.17       68.78      3.36 o 
   1 -10   8        0.09       -1.27      1.27 o 
   2 -10   8       21.34       20.36      3.76 o 
   3 -10   8       19.43       22.15      2.34 o 
   4 -10   8       11.43       10.60      1.42 o 
  -7  -9   8        0.26        1.05      1.05 o 
  -6  -9   8        5.67        5.95      1.69 o 
  -5  -9   8        1.19        3.78      1.68 o 
  -4  -9   8       13.24       13.52      2.26 o 
  -3  -9   8       38.24       41.25      2.94 o 
  -2  -9   8        1.67        3.90      1.12 o 
  -1  -9   8        9.57       12.02      1.29 o 
   0  -9   8        0.01        0.71      1.13 o 
   1  -9   8       66.67       67.97      2.78 o 
   2  -9   8        1.90        6.72      1.60 o 
   3  -9   8       12.27       14.58      1.33 o 
   4  -9   8       13.16       16.10      1.71 o 
   5  -9   8        0.10       -0.50      1.24 o 
   6  -9   8        2.53        5.27      1.77 o 
  -8  -8   8        6.38        7.37      3.20 o 
  -7  -8   8        0.00       -0.13      1.06 o 
  -6  -8   8        8.50        8.94      1.68 o 
  -5  -8   8       16.20       13.45      1.78 o 
  -4  -8   8        5.48        6.67      1.54 o 
  -3  -8   8        9.51        9.31      1.20 o 
  -2  -8   8       12.35       13.67      1.22 o 
  -1  -8   8        0.70        0.96      0.92 o 
   0  -8   8       26.11       25.29      1.75 o 
   1  -8   8        1.77        1.15      0.92 o 
   2  -8   8      231.55      241.23      6.56 o 
   3  -8   8        1.51        1.75      0.91 o 
   4  -8   8        1.03       -0.28      0.92 o 
   5  -8   8        9.57       12.77      1.62 o 
   6  -8   8        1.09       -0.52      3.68 o 
   7  -8   8        1.13       -0.18      1.86 o 
  -9  -7   8        0.65        0.61      1.80 o 
  -8  -7   8       18.87       15.10      1.33 o 
  -7  -7   8        0.77        0.87      1.03 o 
  -6  -7   8        3.49        4.70      1.46 o 
  -5  -7   8       61.83       60.86      2.58 o 
  -4  -7   8        3.50        1.84      0.82 o 
  -3  -7   8        6.72       11.42      1.11 o 
  -2  -7   8        0.31       -0.75      0.75 o 
  -1  -7   8        0.06       -0.32      0.70 o 
   0  -7   8        2.00        1.25      1.03 o 
   1  -7   8        5.62        6.61      1.03 o 
   2  -7   8        0.74        2.50      0.86 o 
   3  -7   8        3.74        1.70      1.11 o 
   4  -7   8        8.17        7.17      0.99 o 
   5  -7   8        0.75       -0.58      1.41 o 
   6  -7   8        5.50        5.54      1.86 o 
   7  -7   8        5.94        8.78      2.04 o 
   8  -7   8        5.66       10.44      2.20 o 
 -10  -6   8        1.28       -0.24      1.81 o 
  -9  -6   8       10.06        6.15      2.09 o 
  -8  -6   8       74.62       70.99      2.63 o 
  -7  -6   8       11.43        9.96      1.57 o 
  -6  -6   8       63.82       64.34      2.62 o 
  -5  -6   8       39.57       38.97      2.93 o 
  -4  -6   8       14.05       14.25      1.39 o 
  -3  -6   8      134.22      105.20      3.48 o 
  -2  -6   8       25.86       31.44      1.25 o 
  -1  -6   8       15.02       12.32      1.04 o 
   0  -6   8       22.14       22.94      1.21 o 
   1  -6   8        2.46        2.87      0.75 o 
   2  -6   8        0.13        1.83      0.80 o 
   3  -6   8        4.23        3.15      0.80 o 
   4  -6   8       13.33       10.88      1.70 o 
   5  -6   8       31.32       31.11      2.54 o 
   6  -6   8        1.73        1.35      1.23 o 
   7  -6   8        1.93        0.46      1.40 o 
   8  -6   8        4.63        4.31      1.40 o 
   9  -6   8       33.17       32.72      3.20 o 
 -10  -5   8        1.80        2.32      2.03 o 
  -9  -5   8       25.59       26.69      2.16 o 
  -8  -5   8        0.04        0.09      0.96 o 
  -7  -5   8        0.00        0.89      1.64 o 
  -6  -5   8       13.11       12.38      1.56 o 
  -5  -5   8      189.41      162.97      2.55 o 
  -4  -5   8       75.71       63.53      1.59 o 
  -3  -5   8      117.56      126.34      2.06 o 
  -2  -5   8       51.93       44.66      1.28 o 
  -1  -5   8       25.40       18.58      1.35 o 
   0  -5   8       29.18       26.83      1.27 o 
   1  -5   8       28.12       26.99      1.39 o 
   2  -5   8      373.16      353.77      4.51 o 
   3  -5   8        5.10        8.04      1.34 o 
   4  -5   8       89.42       74.33      2.43 o 
   5  -5   8       22.98       21.78      1.69 o 
   6  -5   8        3.83        2.38      1.17 o 
   7  -5   8        6.14        6.12      1.38 o 
   8  -5   8       28.97       30.35      2.06 o 
   9  -5   8        0.12       -0.25      1.22 o 
  10  -5   8       51.20       61.43      4.16 o 
 -11  -4   8       50.97       50.55      5.28 o 
 -10  -4   8        0.31        1.36      1.81 o 
  -9  -4   8      157.59      155.47      4.19 o 
  -8  -4   8       23.06       18.84      1.45 o 
  -7  -4   8        0.10       -0.18      1.10 o 
  -6  -4   8        0.95        2.01      0.69 o 
  -5  -4   8      118.75      106.65      2.04 o 
  -4  -4   8      128.08      114.60      1.93 o 
  -3  -4   8       28.95       30.06      1.76 o 
  -2  -4   8        8.55        5.86      0.81 o 
  -1  -4   8        0.18        0.14      0.60 o 
   0  -4   8      379.42      335.49      3.88 o 
   1  -4   8       75.63       67.17      1.45 o 
   2  -4   8        1.60        0.76      0.66 o 
   3  -4   8       75.91       78.37      1.62 o 
   4  -4   8       16.72       17.00      1.43 o 
   5  -4   8      274.07      238.16      5.12 o 
   6  -4   8       51.08       43.40      2.06 o 
   7  -4   8       56.75       50.96      3.91 o 
   8  -4   8       18.35       18.40      3.54 o 
   9  -4   8        2.94        4.26      1.22 o 
  10  -4   8        0.71        1.01      1.18 o 
 -11  -3   8        2.26        5.34      2.20 o 
 -10  -3   8       19.27       27.90      3.00 o 
  -9  -3   8        0.61        2.37      0.99 o 
  -8  -3   8        0.02        2.39      1.27 o 
  -7  -3   8        0.16       -0.55      1.06 o 
  -6  -3   8       41.27       42.40      1.34 o 
  -5  -3   8       34.52       30.40      1.80 o 
  -4  -3   8      231.75      212.97      3.99 o 
  -3  -3   8       19.16       21.64      1.20 o 
  -2  -3   8        4.94        5.38      0.72 o 
  -1  -3   8       10.15        9.89      0.71 o 
   0  -3   8       54.22       54.61      1.28 o 
   1  -3   8        7.72        7.00      0.68 o 
   2  -3   8       35.15       33.13      1.03 o 
   3  -3   8      539.25      508.17      5.85 o 
   4  -3   8      632.27      598.34      5.90 o 
   5  -3   8        4.56        9.04      0.82 o 
   6  -3   8        0.90        0.56      0.66 o 
   7  -3   8       89.95       77.17      1.69 o 
   8  -3   8       49.22       49.11      1.72 o 
   9  -3   8       15.27       12.98      1.10 o 
  10  -3   8        3.67        5.20      0.94 o 
  11  -3   8        0.27        0.76      0.81 o 
 -11  -2   8        0.45        2.87      2.03 o 
 -10  -2   8       26.35       38.40      2.64 o 
  -9  -2   8       44.42       48.68      2.17 o 
  -8  -2   8        0.17        1.00      2.14 o 
  -7  -2   8        0.34        0.81      0.65 o 
  -6  -2   8      112.49      111.08      2.64 o 
  -5  -2   8     1207.67     1150.06     10.32 o 
  -4  -2   8      265.57      270.45      3.57 o 
  -3  -2   8        5.83        6.73      0.83 o 
  -2  -2   8      729.17      697.65      6.22 o 
  -1  -2   8       16.46       19.14      0.80 o 
   0  -2   8      132.83      129.78      1.58 o 
   1  -2   8       59.68       49.40      1.15 o 
   2  -2   8       72.79       67.48      1.26 o 
   3  -2   8        4.04        4.77      0.57 o 
   4  -2   8      191.35      182.06      2.17 o 
   5  -2   8       65.26       62.83      1.30 o 
   6  -2   8      144.66      125.90      1.81 o 
   7  -2   8       28.82       27.73      1.11 o 
   8  -2   8       11.80        8.33      0.81 o 
   9  -2   8       12.72       12.90      0.88 o 
  10  -2   8        2.96        3.06      0.78 o 
  11  -2   8       11.27       11.07      1.42 o 
 -11  -1   8       13.11       17.90      2.66 o 
 -10  -1   8        0.01        0.63      1.06 o 
  -9  -1   8        6.00        7.25      1.53 o 
  -8  -1   8       86.39       87.47      3.05 o 
  -7  -1   8      121.63      119.98      3.32 o 
  -6  -1   8       33.07       29.40      1.69 o 
  -5  -1   8      215.30      215.24      3.17 o 
  -4  -1   8       15.49       19.89      1.17 o 
  -3  -1   8      473.32      450.69      4.33 o 
  -2  -1   8       59.23       60.90      1.52 o 
  -1  -1   8      415.03      397.96      3.30 o 
   0  -1   8       74.34       69.90      1.07 o 
   1  -1   8        3.40        2.58      0.39 o 
   2  -1   8       74.35       72.96      1.16 o 
   3  -1   8        2.65        2.06      0.46 o 
   4  -1   8      129.77      127.45      1.58 o 
   5  -1   8       17.88       16.21      0.80 o 
   6  -1   8       23.78       18.79      0.84 o 
   7  -1   8      124.47      112.43      1.93 o 
   8  -1   8       45.17       39.83      0.99 o 
   9  -1   8       82.37       72.00      1.80 o 
  10  -1   8       99.57       97.42      2.13 o 
  11  -1   8       23.70       29.30      1.69 o 
  12  -1   8        2.51        4.11      1.40 o 
 -11   0   8        3.77        2.80      2.04 o 
 -10   0   8       51.79       49.43      3.39 o 
  -9   0   8      138.59      142.44      3.97 o 
  -8   0   8       99.28       96.63      4.45 o 
  -7   0   8        0.02       -0.86      0.86 o 
  -6   0   8      425.79      421.77      5.66 o 
  -5   0   8       87.11       84.66      1.96 o 
  -4   0   8      665.89      649.84      6.45 o 
  -3   0   8      118.35      103.40      1.74 o 
  -2   0   8       27.19       33.91      0.98 o 
  -1   0   8       17.38       14.84      0.68 o 
   0   0   8      206.95      210.87      2.19 o 
   1   0   8        3.87        6.49      0.50 o 
   2   0   8      154.73      150.60      2.47 o 
   3   0   8      200.24      184.05      1.89 o 
   4   0   8      135.12      140.36      1.79 o 
   5   0   8      218.11      200.98      1.98 o 
   6   0   8        8.26       11.25      0.81 o 
   7   0   8       35.25       30.53      1.15 o 
   8   0   8       23.94       22.87      1.34 o 
   9   0   8       52.39       44.15      1.47 o 
  10   0   8       12.34       10.68      1.01 o 
  11   0   8        5.75        9.54      1.19 o 
  12   0   8        0.83        1.13      1.43 o 
 -11   1   8        2.12        1.03      1.35 o 
 -10   1   8        0.58       -0.39      1.40 o 
  -9   1   8       44.14       44.71      2.68 o 
  -8   1   8        0.32       -0.16      1.10 o 
  -7   1   8      494.63      483.54      6.42 o 
  -6   1   8       40.29       44.83      1.66 o 
  -5   1   8      474.58      453.54      5.11 o 
  -4   1   8        1.62        4.99      0.74 o 
  -3   1   8      113.93      104.80      1.75 o 
  -2   1   8       35.71       32.22      0.92 o 
  -1   1   8      228.35      227.62      1.83 o 
   0   1   8       81.05       85.89      0.93 o 
   1   1   8      831.49      853.43      5.50 o 
   2   1   8      471.10      448.36      3.40 o 
   3   1   8      211.90      219.55      2.05 o 
   4   1   8      475.87      446.37      3.37 o 
   5   1   8       37.05       29.96      0.69 o 
   6   1   8      517.47      495.06      4.76 o 
   7   1   8      263.45      249.48      2.92 o 
   8   1   8       10.52        7.33      0.73 o 
   9   1   8        3.03        4.27      0.73 o 
  10   1   8        0.34        0.61      0.70 o 
  11   1   8        1.88        2.13      0.93 o 
  12   1   8       67.13       76.94      2.11 o 
 -11   2   8       20.32       19.66      2.27 o 
 -10   2   8      165.11      183.24      5.67 o 
  -9   2   8       60.48       69.57      2.92 o 
  -8   2   8       20.02       18.45      1.92 o 
  -7   2   8      188.82      170.22      3.42 o 
  -6   2   8      378.30      367.25      4.59 o 
  -5   2   8      444.07      432.35      4.99 o 
  -4   2   8      297.47      286.93      3.61 o 
  -3   2   8      829.56      847.65      5.96 o 
  -2   2   8        0.27        2.10      0.44 o 
  -1   2   8       32.18       22.30      0.74 o 
   0   2   8       23.09       28.96      0.79 o 
   1   2   8      478.30      499.87      3.76 o 
   2   2   8      447.99      459.90      3.43 o 
   3   2   8      869.87      847.87      6.46 o 
   4   2   8       10.11       10.25      0.57 o 
   5   2   8      356.84      340.46      3.20 o 
   6   2   8       57.27       47.92      1.05 o 
   7   2   8       11.53       14.58      0.80 o 
   8   2   8       24.30       23.77      1.64 o 
   9   2   8       25.38       26.11      0.92 o 
  10   2   8        6.43        6.16      0.82 o 
  11   2   8       10.51       10.41      1.00 o 
  12   2   8       16.78       17.37      1.43 o 
 -10   3   8       21.56       21.50      2.76 o 
  -9   3   8       45.24       50.11      3.61 o 
  -8   3   8       71.81       76.38      3.62 o 
  -7   3   8        2.52       -0.13      1.20 o 
  -6   3   8       91.74      100.90      2.27 o 
  -5   3   8       99.77       93.07      2.12 o 
  -4   3   8      565.74      556.86      5.75 o 
  -3   3   8        3.55        5.15      0.62 o 
  -2   3   8       10.37       14.47      0.68 o 
  -1   3   8        5.14        6.39      0.43 o 
   0   3   8       15.24       11.10      0.65 o 
   1   3   8       29.82       28.48      0.74 o 
   2   3   8       13.46       14.32      0.65 o 
   3   3   8       49.74       49.53      0.86 o 
   4   3   8      293.36      279.00      2.77 o 
   5   3   8      600.53      559.28      4.65 o 
   6   3   8      473.09      427.67      3.70 o 
   7   3   8      290.26      266.62      3.00 o 
   8   3   8       16.08       15.19      0.78 o 
   9   3   8        0.30        0.53      0.63 o 
  10   3   8       27.66       29.97      1.86 o 
  11   3   8        0.00       -0.13      1.25 o 
  12   3   8       79.40       90.49      3.21 o 
 -10   4   8       16.08       12.09      2.37 o 
  -9   4   8        5.02        3.85      1.91 o 
  -8   4   8        7.74        5.73      1.75 o 
  -7   4   8       98.23       96.99      3.17 o 
  -6   4   8      223.86      214.48      4.19 o 
  -5   4   8      221.37      213.59      5.59 o 
  -4   4   8      152.38      144.05      2.45 o 
  -3   4   8      477.32      497.65      4.24 o 
  -2   4   8       83.09       83.55      1.27 o 
  -1   4   8      106.93      115.53      1.46 o 
   0   4   8      165.99      160.08      1.90 o 
   1   4   8        4.16        4.48      0.60 o 
   2   4   8      173.59      161.18      1.77 o 
   3   4   8        0.02        0.90      0.35 o 
   4   4   8      220.75      201.96      2.37 o 
   5   4   8      204.01      193.30      2.60 o 
   6   4   8      631.28      574.21      5.16 o 
   7   4   8       31.99       30.70      1.25 o 
   8   4   8      446.90      439.95      6.73 o 
   9   4   8        1.23       -0.41      1.92 o 
  10   4   8        0.01       -0.37      1.20 o 
  11   4   8        6.20        5.28      3.04 o 
  12   4   8       38.81       34.23      5.12 o 
 -10   5   8        0.66        0.51      1.96 o 
  -9   5   8        3.94        0.69      2.32 o 
  -8   5   8       12.89       19.21      2.43 o 
  -7   5   8       14.19       17.36      1.84 o 
  -6   5   8        0.24        2.06      1.01 o 
  -5   5   8       40.79       36.41      1.85 o 
  -4   5   8       14.49       13.85      1.10 o 
  -3   5   8      245.38      235.83      2.74 o 
  -2   5   8       26.32       22.62      0.88 o 
  -1   5   8      693.97      724.13      6.16 o 
   0   5   8       67.47       65.49      1.63 o 
   1   5   8        8.20       11.18      0.60 o 
   2   5   8       32.91       28.73      0.79 o 
   3   5   8      397.01      385.55      3.07 o 
   4   5   8       61.37       69.34      1.27 o 
   5   5   8       29.71       24.74      1.02 o 
   6   5   8        6.99        4.75      0.65 o 
   7   5   8      129.62      129.43      3.84 o 
   8   5   8        0.10       -0.48      2.24 o 
   9   5   8        5.09        7.84      2.88 o 
  10   5   8       28.05       19.52      3.68 o 
  11   5   8        0.05       -0.64      2.72 o 
  12   5   8        0.32        0.64      3.04 o 
  -9   6   8       35.73       37.28      3.51 o 
  -8   6   8       14.46       15.52      3.36 o 
  -7   6   8       48.41       51.73      3.45 o 
  -6   6   8       98.25       97.12      5.01 o 
  -5   6   8       26.24       25.44      1.96 o 
  -4   6   8       26.24       25.66      1.46 o 
  -3   6   8        5.33        4.78      0.78 o 
  -2   6   8      152.35      134.80      2.06 o 
  -1   6   8       49.02       48.33      1.42 o 
   0   6   8      336.77      336.91      3.77 o 
   1   6   8       97.37       96.98      1.36 o 
   2   6   8      356.01      319.64      2.92 o 
   3   6   8      174.42      178.85      1.69 o 
   4   6   8        3.58        3.89      0.62 o 
   5   6   8      119.16      111.27      1.54 o 
   6   6   8       49.94       43.45      1.74 o 
   7   6   8       34.83       27.29      2.59 o 
   8   6   8        0.01        0.04      1.42 o 
   9   6   8        5.31        5.12      2.88 o 
  10   6   8        2.13        3.20      2.88 o 
  11   6   8       17.11       27.03      4.48 o 
  12   6   8       10.76       13.44      4.00 o 
  -8   7   8       24.62       23.83      4.00 o 
  -7   7   8      177.05      179.73     10.16 o 
  -6   7   8       13.88       11.23      2.32 o 
  -5   7   8       77.22       80.91      2.34 o 
  -4   7   8        0.66        0.20      0.74 o 
  -3   7   8        0.02       -0.70      0.70 o 
  -2   7   8       85.09       76.92      1.31 o 
  -1   7   8       35.86       33.44      1.71 o 
   0   7   8       19.89       20.71      0.92 o 
   1   7   8      263.04      283.21      2.65 o 
   2   7   8       74.44       88.15      1.46 o 
   3   7   8       33.02       29.85      0.75 o 
   4   7   8       12.83       13.39      0.81 o 
   5   7   8      367.02      345.53      8.26 o 
   6   7   8       66.04       57.35      1.50 o 
   7   7   8        0.05       -0.34      0.84 o 
   8   7   8        5.63        3.23      2.08 o 
   9   7   8        2.84        4.00      3.04 o 
  10   7   8        2.20        0.32      3.04 o 
  11   7   8        0.01       -2.88      2.88 o 
  -8   8   8        2.56        1.28      2.72 o 
  -7   8   8        0.24        3.11      1.91 o 
  -6   8   8       80.23      100.30      6.24 o 
  -5   8   8       91.86       90.67      3.31 o 
  -4   8   8       40.22       43.81      1.71 o 
  -3   8   8      191.08      189.03      2.68 o 
  -2   8   8       21.81       18.42      1.39 o 
  -1   8   8      103.24      102.19      2.11 o 
   0   8   8        3.76        4.65      0.74 o 
   1   8   8       81.18       66.15      1.29 o 
   2   8   8       95.31       95.76      1.54 o 
   3   8   8      171.21      154.94      1.79 o 
   4   8   8       30.55       33.17      1.18 o 
   5   8   8       67.50       64.50      1.57 o 
   6   8   8      490.85      476.14     15.44 o 
   7   8   8        4.59        0.74      1.28 o 
   8   8   8        0.30        0.16      0.86 o 
   9   8   8        4.17        7.84      3.52 o 
  10   8   8        7.90       15.20      4.32 o 
  11   8   8        1.60       -0.32      3.52 o 
  -7   9   8       89.97      116.61      7.04 o 
  -6   9   8       27.37       34.45      3.10 o 
  -5   9   8        4.82        4.44      1.14 o 
  -4   9   8        2.03        0.64      0.80 o 
  -3   9   8       56.30       57.95      1.42 o 
  -2   9   8        4.12        3.05      1.04 o 
  -1   9   8        0.68        1.39      0.82 o 
   0   9   8       21.97       22.22      1.23 o 
   1   9   8       57.75       58.95      1.28 o 
   2   9   8        8.16        7.81      0.73 o 
   3   9   8       17.42       14.07      0.75 o 
   4   9   8       79.02       79.99      1.72 o 
   5   9   8       19.46       18.78      1.02 o 
   6   9   8        6.86        7.80      1.52 o 
   7   9   8       37.79       42.11      2.20 o 
   8   9   8        0.61        2.83      1.84 o 
  -6  10   8        5.21        1.22      1.84 o 
  -5  10   8       11.11        8.35      1.34 o 
  -4  10   8       12.58       13.43      1.25 o 
  -3  10   8       22.74       19.52      1.67 o 
  -2  10   8      151.99      157.61      3.84 o 
  -1  10   8        2.61        3.43      1.02 o 
   0  10   8       35.33       41.88      1.84 o 
   1  10   8       61.99       64.36      2.16 o 
   2  10   8       17.68       17.28      1.13 o 
   3  10   8        5.36        6.52      0.93 o 
   4  10   8      101.20       99.83      2.16 o 
   5  10   8        1.53        0.86      0.75 o 
   6  10   8        7.22        6.44      0.81 o 
   7  10   8       28.67       28.93      2.17 o 
   8  10   8       12.14       16.52      1.79 o 
  -4  11   8        2.17        1.45      0.79 o 
  -3  11   8       18.35       16.24      1.63 o 
  -2  11   8      101.86       99.84      3.19 o 
  -1  11   8       50.50       48.59      2.08 o 
   0  11   8        1.56        0.43      0.86 o 
   1  11   8       91.47       85.26      5.28 o 
   2  11   8        9.22        8.97      0.92 o 
   3  11   8        4.12        4.03      0.73 o 
   4  11   8        6.68        4.90      1.06 o 
   5  11   8       17.02       13.46      1.09 o 
   6  11   8       84.56      101.49      2.26 o 
   7  11   8       15.29       16.13      1.14 o 
   8  11   8        5.55        2.56      1.50 o 
  -3  12   8       22.01       21.18      2.14 o 
  -2  12   8        0.12        0.46      1.22 o 
  -1  12   8       22.50       21.67      1.72 o 
   0  12   8        9.92        8.19      1.37 o 
   1  12   8        3.26        3.19      1.15 o 
   2  12   8        0.73        0.21      1.48 o 
   3  12   8        0.97       -0.45      0.92 o 
   4  12   8        0.82        0.04      0.99 o 
   5  12   8        1.48        0.95      0.90 o 
   6  12   8        7.06        8.00      1.03 o 
   7  12   8        1.76        0.97      0.90 o 
   8  12   8       54.48       54.42      1.93 o 
  -1  13   8        0.22       -0.45      1.82 o 
   0  13   8        7.10        4.74      1.39 o 
   1  13   8        0.80        1.77      1.15 o 
   2  13   8        0.18       -0.56      1.07 o 
   3  13   8        2.99        3.94      0.93 o 
   4  13   8        1.47        1.41      1.15 o 
   5  13   8       87.33      100.88      3.84 o 
   6  13   8       29.15       30.25      1.70 o 
  -4 -10   9        2.88        2.83      1.98 o 
  -3 -10   9        9.89        8.31      2.32 o 
  -2 -10   9       16.12       14.06      1.59 o 
  -1 -10   9       77.50       84.07      3.02 o 
   0 -10   9      165.38      177.72      5.44 o 
   1 -10   9        0.25        0.85      1.50 o 
   2 -10   9       32.93       36.53      2.75 o 
  -6  -9   9        2.77        2.07      2.03 o 
  -5  -9   9       17.96       21.45      2.76 o 
  -4  -9   9       75.64       84.32      4.07 o 
  -3  -9   9       86.52       90.71      2.50 o 
  -2  -9   9       22.07       26.14      2.03 o 
  -1  -9   9        0.49       -1.18      1.18 o 
   0  -9   9       39.15       48.59      2.30 o 
   1  -9   9       48.53       53.95      2.83 o 
   2  -9   9       22.88       23.27      2.25 o 
   3  -9   9        5.07        3.34      1.11 o 
   4  -9   9        1.16       -0.05      1.27 o 
  -7  -8   9        0.16        0.96      1.50 o 
  -6  -8   9        0.20        0.40      1.70 o 
  -5  -8   9       21.49       23.12      2.66 o 
  -4  -8   9       27.64       24.87      1.72 o 
  -3  -8   9        5.57        7.85      1.24 o 
  -2  -8   9        0.00        1.55      1.09 o 
  -1  -8   9        3.13        0.92      1.07 o 
   0  -8   9       20.82       22.03      1.80 o 
   1  -8   9       85.42       89.55      2.42 o 
   2  -8   9       18.81       20.09      1.42 o 
   3  -8   9        7.80        9.22      1.75 o 
   4  -8   9        0.89       -0.39      1.16 o 
   5  -8   9       86.33       95.46      2.98 o 
   6  -8   9        0.42        0.88      1.91 o 
  -8  -7   9       61.58       69.96      3.46 o 
  -7  -7   9        5.14        0.31      1.36 o 
  -6  -7   9        0.18        2.74      1.37 o 
  -5  -7   9       61.39       55.19      3.42 o 
  -4  -7   9       22.59       20.23      1.40 o 
  -3  -7   9        3.32        3.33      0.95 o 
  -2  -7   9        7.51       10.10      1.13 o 
  -1  -7   9       37.22       36.30      1.85 o 
   0  -7   9       13.81       15.17      1.32 o 
   1  -7   9        4.52        4.18      0.95 o 
   2  -7   9        0.86        2.00      1.27 o 
   3  -7   9        2.33        0.99      0.80 o 
   4  -7   9        4.30        3.06      1.20 o 
   5  -7   9       20.05       17.44      2.32 o 
   6  -7   9       49.77       59.84      3.27 o 
   7  -7   9        0.24        0.96      1.81 o 
  -9  -6   9        7.07        4.28      1.10 o 
  -8  -6   9        5.99        6.65      1.28 o 
  -7  -6   9       11.08       13.74      1.81 o 
  -6  -6   9        1.08        0.42      1.25 o 
  -5  -6   9       39.99       41.64      1.60 o 
  -4  -6   9       20.95       17.75      2.08 o 
  -3  -6   9       16.54       13.21      1.15 o 
  -2  -6   9        6.90        3.72      0.81 o 
  -1  -6   9        0.86        0.48      0.77 o 
   0  -6   9       13.54       14.37      1.07 o 
   1  -6   9       17.38       16.33      1.20 o 
   2  -6   9        3.40        4.00      0.88 o 
   3  -6   9       48.06       47.85      1.52 o 
   4  -6   9       10.75       12.79      1.91 o 
   5  -6   9       56.31       55.22      2.94 o 
   6  -6   9        1.61        2.59      1.64 o 
   7  -6   9       99.66      101.69      3.23 o 
   8  -6   9        2.75        1.26      1.44 o 
  -9  -5   9       11.29        9.83      1.28 o 
  -8  -5   9        0.00       -0.42      1.29 o 
  -7  -5   9       68.92       67.40      2.83 o 
  -6  -5   9      102.02      103.83      2.09 o 
  -5  -5   9      262.48      240.05      4.16 o 
  -4  -5   9      174.05      162.43      3.23 o 
  -3  -5   9        1.41        2.76      0.78 o 
  -2  -5   9      204.04      167.23      3.23 o 
  -1  -5   9       41.19       36.08      1.80 o 
   0  -5   9        1.51        1.46      0.86 o 
   1  -5   9        0.01       -0.40      0.74 o 
   2  -5   9       43.97       44.08      1.80 o 
   3  -5   9        0.70        1.11      0.87 o 
   4  -5   9        3.13        3.27      1.17 o 
   5  -5   9        0.91        1.17      1.10 o 
   6  -5   9        2.83        2.15      1.22 o 
   7  -5   9       32.28       38.71      2.21 o 
   8  -5   9        1.59        1.38      1.57 o 
   9  -5   9       13.09       16.00      2.88 o 
 -10  -4   9        2.62        5.69      2.10 o 
  -9  -4   9        4.83        3.54      1.17 o 
  -8  -4   9        2.38        1.73      1.38 o 
  -7  -4   9        0.66        1.30      1.27 o 
  -6  -4   9       38.97       41.71      1.52 o 
  -5  -4   9        5.48        6.80      0.89 o 
  -4  -4   9      174.36      180.22      3.48 o 
  -3  -4   9        3.86        3.10      0.90 o 
  -2  -4   9      120.63      116.53      2.59 o 
  -1  -4   9       38.72       32.64      1.42 o 
   0  -4   9       25.03       25.02      1.40 o 
   1  -4   9       10.50        9.04      0.97 o 
   2  -4   9       32.44       30.54      1.18 o 
   3  -4   9       88.01       87.19      2.52 o 
   4  -4   9        2.53        2.67      1.11 o 
   5  -4   9        0.35        2.20      1.07 o 
   6  -4   9       65.17       55.60      2.21 o 
   7  -4   9       14.32       15.66      1.65 o 
   8  -4   9       11.22        8.77      1.38 o 
   9  -4   9        0.01        0.96      1.51 o 
  10  -4   9        1.20        2.24      1.92 o 
 -10  -3   9       43.06       38.92      3.17 o 
  -9  -3   9        8.81       10.49      1.81 o 
  -8  -3   9       53.87       51.12      2.74 o 
  -7  -3   9        0.58        2.97      1.29 o 
  -6  -3   9        4.09        4.35      1.13 o 
  -5  -3   9       41.99       42.22      2.22 o 
  -4  -3   9      152.33      145.59      2.67 o 
  -3  -3   9       44.33       41.74      1.67 o 
  -2  -3   9       81.86       80.59      1.93 o 
  -1  -3   9       26.03       30.28      1.33 o 
   0  -3   9        1.36       -0.28      0.62 o 
   1  -3   9        7.96       10.31      0.86 o 
   2  -3   9      128.24      126.67      2.50 o 
   3  -3   9       27.01       25.30      1.63 o 
   4  -3   9      668.69      640.46      7.17 o 
   5  -3   9       61.21       56.91      1.81 o 
   6  -3   9       12.59        9.85      1.15 o 
   7  -3   9        7.38        5.89      0.93 o 
   8  -3   9        6.87        7.58      0.95 o 
   9  -3   9        9.83       13.86      1.18 o 
  10  -3   9        2.51        2.82      0.95 o 
 -10  -2   9       16.82       21.18      1.61 o 
  -9  -2   9       14.37       21.64      2.18 o 
  -8  -2   9      110.49      110.81      3.51 o 
  -7  -2   9       14.56       11.28      1.04 o 
  -6  -2   9      201.27      199.45      3.74 o 
  -5  -2   9      138.95      136.55      2.60 o 
  -4  -2   9        0.75        0.30      0.75 o 
  -3  -2   9       20.38       18.99      1.31 o 
  -2  -2   9        1.30        1.80      0.71 o 
  -1  -2   9      183.07      174.38      2.26 o 
   0  -2   9        0.20        0.15      0.53 o 
   1  -2   9      142.33      141.91      2.15 o 
   2  -2   9        0.16        0.82      0.58 o 
   3  -2   9       13.71       11.12      0.85 o 
   4  -2   9      202.97      206.34      2.61 o 
   5  -2   9       93.83       91.16      1.71 o 
   6  -2   9        0.71        0.03      0.62 o 
   7  -2   9       45.42       38.70      1.24 o 
   8  -2   9       10.39       11.48      0.89 o 
   9  -2   9        0.01        0.88      0.64 o 
  10  -2   9       18.25       19.38      1.53 o 
  11  -2   9        0.83        1.46      1.40 o 
 -10  -1   9       19.44       21.68      2.28 o 
  -9  -1   9       18.73       17.20      2.00 o 
  -8  -1   9       38.94       37.24      2.75 o 
  -7  -1   9      200.76      203.20      4.49 o 
  -6  -1   9       28.44       31.00      1.83 o 
  -5  -1   9      226.12      216.90      3.31 o 
  -4  -1   9      321.67      313.48      4.05 o 
  -3  -1   9       12.20       10.74      0.96 o 
  -2  -1   9       37.85       38.51      1.32 o 
  -1  -1   9       47.39       46.93      1.12 o 
   0  -1   9      344.81      309.48      3.19 o 
   1  -1   9      132.03      134.32      1.98 o 
   2  -1   9      224.11      218.36      2.51 o 
   3  -1   9       60.75       61.55      1.28 o 
   4  -1   9      236.49      219.04      2.29 o 
   5  -1   9      656.77      649.16      5.20 o 
   6  -1   9        6.05        6.14      0.68 o 
   7  -1   9       71.89       71.02      1.31 o 
   8  -1   9       87.96       88.32      1.64 o 
   9  -1   9        0.83        0.91      0.85 o 
  10  -1   9       88.13       93.32      2.39 o 
  11  -1   9        0.15       -0.48      1.03 o 
 -10   0   9       26.14       24.39      2.87 o 
  -9   0   9       28.20       27.10      2.34 o 
  -8   0   9      167.68      179.18      4.40 o 
  -7   0   9       61.74       68.07      2.33 o 
  -6   0   9      417.93      424.63      5.85 o 
  -5   0   9       12.63       16.59      2.27 o 
  -4   0   9        0.06        1.59      0.84 o 
  -3   0   9      313.21      293.54      4.34 o 
  -2   0   9       31.15       27.74      1.12 o 
  -1   0   9      420.90      412.51      4.19 o 
   0   0   9       16.09       23.08      0.82 o 
   1   0   9      644.26      644.07      5.20 o 
   2   0   9       23.05       23.48      0.82 o 
   3   0   9      353.19      334.86      3.88 o 
   4   0   9       43.97       44.15      0.99 o 
   5   0   9      123.82      120.96      1.55 o 
   6   0   9      423.49      410.15      3.49 o 
   7   0   9       80.32       77.85      1.71 o 
   8   0   9       12.62       13.95      1.01 o 
   9   0   9        6.32        5.65      0.89 o 
  10   0   9      290.51      312.36      4.19 o 
  11   0   9       19.25       21.33      1.72 o 
 -10   1   9       53.35       51.99      6.72 o 
  -9   1   9        7.92       10.53      2.23 o 
  -8   1   9       70.84       74.33      4.48 o 
  -7   1   9       13.99       16.00      1.77 o 
  -6   1   9      137.88      139.76      3.60 o 
  -5   1   9       17.62       16.15      1.31 o 
  -4   1   9       44.36       48.32      1.87 o 
  -3   1   9      635.90      630.49      6.17 o 
  -2   1   9      255.49      264.43      3.69 o 
  -1   1   9        2.37        7.28      0.71 o 
   0   1   9       68.77       68.60      1.28 o 
   1   1   9        4.65        7.41      0.59 o 
   2   1   9        0.00        0.79      0.43 o 
   3   1   9      142.78      137.47      1.72 o 
   4   1   9      389.33      366.59      3.02 o 
   5   1   9      120.11      110.62      1.35 o 
   6   1   9       31.62       29.28      1.07 o 
   7   1   9       31.41       33.08      1.12 o 
   8   1   9       57.91       56.39      1.42 o 
   9   1   9        4.31        3.91      0.76 o 
  10   1   9        1.00        0.90      0.74 o 
  11   1   9        4.57        5.61      1.05 o 
 -10   2   9       17.38       16.71      2.66 o 
  -9   2   9       85.85       85.92      4.07 o 
  -8   2   9        7.19        9.24      2.72 o 
  -7   2   9       11.99       14.24      1.69 o 
  -6   2   9       29.22       31.11      1.79 o 
  -5   2   9      227.91      228.97      3.83 o 
  -4   2   9       15.96       17.50      1.14 o 
  -3   2   9      228.49      230.50      2.71 o 
  -2   2   9      196.28      188.63      2.15 o 
  -1   2   9       80.11       87.71      1.27 o 
   0   2   9        8.20        9.28      0.64 o 
   1   2   9        3.27        4.32      0.52 o 
   2   2   9       68.24       63.70      1.06 o 
   3   2   9       22.18       25.00      0.80 o 
   4   2   9      277.91      254.09      2.25 o 
   5   2   9        5.24        8.77      0.70 o 
   6   2   9        2.00        1.49      0.55 o 
   7   2   9      459.36      447.07      4.39 o 
   8   2   9        0.03        0.00      0.56 o 
   9   2   9        0.12        0.48      0.71 o 
  10   2   9       11.44       12.31      1.00 o 
  11   2   9       56.17       57.52      1.94 o 
  12   2   9       93.70       96.31      3.28 o 
 -10   3   9       20.11       25.50      4.72 o 
  -9   3   9        7.63        6.45      2.03 o 
  -8   3   9       15.71       15.45      4.80 o 
  -7   3   9       12.34       11.08      1.56 o 
  -6   3   9        1.62        3.10      1.03 o 
  -5   3   9       18.18       20.72      1.50 o 
  -4   3   9       13.86       14.15      1.09 o 
  -3   3   9        2.39        1.22      0.65 o 
  -2   3   9      209.28      216.75      2.47 o 
  -1   3   9        7.15        6.10      0.54 o 
   0   3   9       17.33       15.07      0.72 o 
   1   3   9        0.00        0.19      0.43 o 
   2   3   9       67.62       69.45      1.19 o 
   3   3   9      271.82      252.70      2.38 o 
   4   3   9      160.85      155.92      2.14 o 
   5   3   9       15.17       17.51      0.79 o 
   6   3   9        3.64        4.63      0.56 o 
   7   3   9       12.46       12.46      0.67 o 
   8   3   9        1.48        1.48      0.60 o 
   9   3   9        0.79        0.78      0.70 o 
  10   3   9       34.95       34.71      2.02 o 
  11   3   9       28.45       31.73      2.15 o 
  12   3   9        1.53        4.16      1.76 o 
  -9   4   9       41.65       38.16      3.27 o 
  -8   4   9        3.46        3.20      1.75 o 
  -7   4   9      101.39       96.92      4.01 o 
  -6   4   9       37.19       37.30      1.99 o 
  -5   4   9       94.33       85.24      2.77 o 
  -4   4   9        0.01       -0.13      0.78 o 
  -3   4   9        1.75        0.42      0.66 o 
  -2   4   9       40.46       45.56      1.11 o 
  -1   4   9      126.79      134.94      2.24 o 
   0   4   9      194.56      183.73      2.04 o 
   1   4   9        1.40       -0.04      0.41 o 
   2   4   9        1.91        1.63      0.49 o 
   3   4   9      117.67      108.23      1.37 o 
   4   4   9       29.88       34.00      1.01 o 
   5   4   9      156.71      147.20      1.93 o 
   6   4   9       29.33       26.98      0.79 o 
   7   4   9        8.21       10.57      1.02 o 
   8   4   9       93.53       90.71      2.45 o 
   9   4   9       25.41       27.07      1.49 o 
  10   4   9        0.40       -0.01      1.03 o 
  11   4   9       21.66       28.95      4.64 o 
  -9   5   9        1.77        0.32      2.40 o 
  -8   5   9        0.49       -1.92      1.92 o 
  -7   5   9        3.49        5.67      1.80 o 
  -6   5   9       50.25       46.54      2.40 o 
  -5   5   9      137.97      127.97      3.41 o 
  -4   5   9       16.54       12.98      1.17 o 
  -3   5   9       13.53       11.54      0.91 o 
  -2   5   9      127.40      111.97      1.63 o 
  -1   5   9       27.25       21.43      1.12 o 
   0   5   9      236.14      208.84      2.53 o 
   1   5   9       98.35      108.61      1.44 o 
   2   5   9       10.36       10.73      0.65 o 
   3   5   9        9.60       10.58      0.56 o 
   4   5   9       59.35       62.29      1.28 o 
   5   5   9        7.62        5.82      0.60 o 
   6   5   9       12.76        9.97      0.69 o 
   7   5   9       50.30       55.82      1.76 o 
   8   5   9        6.60        8.66      1.40 o 
   9   5   9        3.03        2.24      2.88 o 
  10   5   9       36.41       39.67      4.96 o 
  11   5   9        1.00        1.28      2.88 o 
  -8   6   9        9.10       13.92      3.36 o 
  -7   6   9        0.55        0.27      1.69 o 
  -6   6   9        0.08        1.72      1.23 o 
  -5   6   9       15.19       14.90      1.34 o 
  -4   6   9       70.26       70.14      1.93 o 
  -3   6   9       47.37       50.11      1.37 o 
  -2   6   9       92.62       92.17      1.64 o 
  -1   6   9       94.03       71.54      2.75 o 
   0   6   9       52.19       60.04      1.36 o 
   1   6   9      228.08      193.04      2.07 o 
   2   6   9       13.89       12.70      0.71 o 
   3   6   9      181.04      172.01      2.66 o 
   4   6   9      106.75      101.02      2.09 o 
   5   6   9       12.42       13.58      0.73 o 
   6   6   9        7.18        7.35      0.65 o 
   7   6   9       43.00       36.48      1.62 o 
   8   6   9        9.86       11.93      2.19 o 
   9   6   9        0.92        0.32      2.72 o 
  10   6   9       15.22       19.84      4.00 o 
  11   6   9        0.45        0.80      3.20 o 
  -8   7   9        0.05        4.64      2.72 o 
  -7   7   9       34.87       38.58      4.32 o 
  -6   7   9        3.42        4.62      3.12 o 
  -5   7   9       39.06       32.39      2.33 o 
  -4   7   9        6.24        5.20      0.89 o 
  -3   7   9       76.27       68.57      1.97 o 
  -2   7   9        5.18        3.52      1.41 o 
  -1   7   9        2.34        3.12      1.22 o 
   0   7   9      158.04      147.13      2.58 o 
   1   7   9       21.71       16.88      0.79 o 
   2   7   9      125.66      117.44      1.72 o 
   3   7   9       93.48       86.09      1.22 o 
   4   7   9        0.27        0.41      0.65 o 
   5   7   9       35.49       37.63      1.03 o 
   6   7   9        2.29        2.89      0.61 o 
   7   7   9       17.88       18.71      1.44 o 
   8   7   9        0.96        2.78      1.84 o 
   9   7   9       61.12       55.99      5.76 o 
  10   7   9       12.78       13.12      3.84 o 
  11   7   9      120.16      150.21      8.48 o 
  -7   8   9       49.38       58.07      5.60 o 
  -6   8   9        7.58        4.46      1.84 o 
  -5   8   9        6.09        8.19      1.44 o 
  -4   8   9        0.16       -0.46      0.76 o 
  -3   8   9       39.81       37.36      1.23 o 
  -2   8   9       23.16       20.48      1.62 o 
  -1   8   9        0.34        1.44      1.43 o 
   0   8   9        6.59        6.21      0.82 o 
   1   8   9       66.13       64.78      1.67 o 
   2   8   9      103.74       93.79      1.60 o 
   3   8   9       62.45       53.29      1.04 o 
   4   8   9       21.42       25.55      1.04 o 
   5   8   9      201.46      201.59      4.34 o 
   6   8   9      185.09      170.99      3.83 o 
   7   8   9       33.57       35.87      1.86 o 
   8   8   9        0.08        2.56      2.40 o 
  10   8   9      120.01      133.25      7.84 o 
  -6   9   9        0.09        1.92      2.64 o 
  -5   9   9        7.75       10.72      1.34 o 
  -4   9   9       93.46       95.89      2.77 o 
  -3   9   9       34.65       29.90      2.11 o 
  -2   9   9       41.80       39.74      2.47 o 
  -1   9   9       16.52       15.70      1.18 o 
   0   9   9       10.27        9.80      0.94 o 
   1   9   9        7.72        5.89      0.77 o 
   2   9   9       71.37       73.19      1.76 o 
   3   9   9        1.78        3.14      0.55 o 
   4   9   9       24.08       24.19      1.22 o 
   5   9   9       27.53       19.81      1.04 o 
   6   9   9        2.34        3.64      0.83 o 
   7   9   9       29.94       24.33      1.93 o 
   8   9   9        3.68        3.48      1.44 o 
  -5  10   9        1.01        1.93      0.96 o 
  -4  10   9        9.88        7.72      1.09 o 
  -3  10   9       58.54       57.27      2.65 o 
  -2  10   9       63.94       65.64      2.49 o 
  -1  10   9       24.23       21.73      1.39 o 
   0  10   9        1.74        1.85      0.79 o 
   1  10   9        2.86        2.67      0.91 o 
   2  10   9        0.37       -0.65      0.65 o 
   3  10   9        3.53        4.94      0.66 o 
   4  10   9        8.74       10.28      1.01 o 
   5  10   9       55.90       58.34      1.83 o 
   6  10   9       53.37       47.95      3.60 o 
   7  10   9        0.71        0.86      0.63 o 
   8  10   9       33.68       38.02      5.68 o 
   9  10   9       63.90       70.86      5.60 o 
  -4  11   9       44.92       46.73      3.39 o 
  -3  11   9       77.28       70.88      6.24 o 
  -2  11   9        2.56        3.09      1.21 o 
  -1  11   9       66.07       70.93      2.39 o 
   0  11   9       18.52       18.47      1.44 o 
   1  11   9       33.35       35.86      2.36 o 
   2  11   9        0.59        0.20      0.73 o 
   3  11   9        0.29        1.45      0.65 o 
   4  11   9        8.60       11.19      1.13 o 
   5  11   9        1.51        1.81      0.89 o 
   6  11   9        6.61        4.76      1.32 o 
   7  11   9        6.93        8.11      1.02 o 
   8  11   9        1.42        0.31      1.44 o 
  -2  12   9        9.03        8.82      1.36 o 
  -1  12   9       12.65       13.64      1.69 o 
   0  12   9       87.05       89.51      4.07 o 
   1  12   9       58.68       69.43      2.95 o 
   2  12   9       29.01       29.29      2.16 o 
   3  12   9        7.92        6.24      1.25 o 
   4  12   9        6.99        4.59      1.20 o 
   5  12   9       15.81       17.56      1.27 o 
   6  12   9       48.97       56.85      2.35 o 
   7  12   9        5.28        5.57      0.98 o 
   0  13   9       47.75       43.99      4.96 o 
   1  13   9        4.08        4.42      1.77 o 
   2  13   9        2.49        2.72      1.32 o 
   3  13   9       50.65       51.97      2.32 o 
   4  13   9       34.09       34.43      2.78 o 
  -4  -9  10      271.32      296.35      7.80 o 
  -3  -9  10        1.61        0.35      1.25 o 
  -2  -9  10        5.70        5.41      1.68 o 
  -1  -9  10       10.31        9.40      1.67 o 
   0  -9  10       42.68       47.80      2.41 o 
   1  -9  10        3.26        2.78      1.60 o 
   2  -9  10        4.98        5.15      1.32 o 
   3  -9  10       20.85       21.60      1.73 o 
  -6  -8  10        0.00        2.70      1.96 o 
  -5  -8  10        1.61        2.15      1.91 o 
  -4  -8  10       13.68       13.11      1.40 o 
  -3  -8  10       68.23       75.61      2.76 o 
  -2  -8  10       27.71       26.22      1.83 o 
  -1  -8  10       11.81        9.45      1.39 o 
   0  -8  10       21.12       22.53      1.86 o 
   1  -8  10       51.65       60.76      2.78 o 
   2  -8  10        0.75       -0.29      0.96 o 
   3  -8  10        7.02        4.93      1.04 o 
   4  -8  10        0.46       -0.47      1.62 o 
   5  -8  10        0.13        0.81      1.57 o 
  -7  -7  10       33.29       31.05      3.10 o 
  -6  -7  10       57.97       56.20      3.64 o 
  -5  -7  10        2.94        1.01      1.67 o 
  -4  -7  10        2.50        1.72      1.33 o 
  -3  -7  10        1.56        1.12      0.97 o 
  -2  -7  10        1.17        0.32      1.17 o 
  -1  -7  10       38.33       38.73      1.98 o 
   0  -7  10       25.00       23.68      1.99 o 
   1  -7  10        8.48       10.20      1.13 o 
   2  -7  10      117.34      125.00      3.69 o 
   3  -7  10       66.46       62.40      1.75 o 
   4  -7  10       37.40       45.61      2.29 o 
   5  -7  10       24.38       24.69      2.71 o 
   6  -7  10        3.58        4.89      2.56 o 
  -8  -6  10        0.00       -0.03      1.84 o 
  -7  -6  10       76.80       91.66      4.24 o 
  -6  -6  10      120.86      116.36      4.58 o 
  -5  -6  10       47.84       40.33      1.83 o 
  -4  -6  10        1.95        1.68      1.00 o 
  -3  -6  10       30.65       33.43      1.61 o 
  -2  -6  10        3.31        3.32      1.05 o 
  -1  -6  10       99.82       90.41      2.30 o 
   0  -6  10        1.43        0.12      0.78 o 
   1  -6  10       46.68       49.10      1.53 o 
   2  -6  10      131.88      138.52      2.57 o 
   3  -6  10       21.70       25.13      2.42 o 
   4  -6  10      170.49      162.51     13.28 o 
   5  -6  10        1.19        2.30      1.69 o 
   6  -6  10        0.49        0.54      2.48 o 
   7  -6  10       13.16       19.28      1.97 o 
  -8  -5  10        0.64       -0.55      2.40 o 
  -7  -5  10       16.76       17.60      2.53 o 
  -6  -5  10       40.98       49.46      2.14 o 
  -5  -5  10        9.88       13.01      1.28 o 
  -4  -5  10       28.83       25.52      2.26 o 
  -3  -5  10      121.70      115.62      2.55 o 
  -2  -5  10       26.76       25.36      2.09 o 
  -1  -5  10      138.88      132.29      3.41 o 
   0  -5  10        0.01        0.56      0.84 o 
   1  -5  10        0.03       -0.77      0.77 o 
   2  -5  10        0.15       -0.83      0.83 o 
   3  -5  10      108.71      103.08      3.73 o 
   4  -5  10       29.81       29.38      2.49 o 
   5  -5  10        0.08        1.06      1.79 o 
   6  -5  10       18.19       16.16      1.72 o 
   7  -5  10       19.69       19.67      1.90 o 
   8  -5  10       55.17       65.18      2.61 o 
  -9  -4  10        7.78       10.53      2.32 o 
  -8  -4  10       20.49       16.83      2.80 o 
  -7  -4  10        0.52       -1.34      1.34 o 
  -6  -4  10       27.38       25.99      1.72 o 
  -5  -4  10       18.49       13.45      1.18 o 
  -4  -4  10        0.23       -0.52      1.05 o 
  -3  -4  10       11.28       13.34      1.31 o 
  -2  -4  10       50.54       53.93      2.25 o 
  -1  -4  10      430.08      394.43      5.11 o 
   0  -4  10       52.33       56.49      1.77 o 
   1  -4  10      112.13      114.24      2.32 o 
   2  -4  10        0.28       -0.60      0.60 o 
   3  -4  10       36.63       43.08      2.12 o 
   4  -4  10        8.43        8.76      1.88 o 
   5  -4  10       12.81       12.26      1.51 o 
   6  -4  10        0.27       -0.93      1.07 o 
   7  -4  10       14.09       15.40      1.62 o 
   8  -4  10        0.52        2.57      1.23 o 
   9  -4  10        4.21        4.16      2.08 o 
  -9  -3  10       94.64      101.08      4.47 o 
  -8  -3  10        4.91        3.56      3.44 o 
  -7  -3  10        6.86        7.39      1.59 o 
  -6  -3  10       23.51       21.43      1.52 o 
  -5  -3  10        1.69        2.66      1.24 o 
  -4  -3  10        2.14        1.82      0.97 o 
  -3  -3  10       32.45       31.65      2.17 o 
  -2  -3  10       82.47       81.92      2.10 o 
  -1  -3  10      371.88      370.41      4.78 o 
   0  -3  10       36.20       48.93      1.89 o 
   1  -3  10      137.63      133.81      2.19 o 
   2  -3  10      207.17      195.73      3.32 o 
   3  -3  10      260.81      255.85      9.18 o 
   4  -3  10       94.12       92.04      2.89 o 
   5  -3  10       51.29       50.48      2.00 o 
   6  -3  10        1.45        3.32      1.07 o 
   7  -3  10        2.36        1.34      1.06 o 
   8  -3  10       57.46       64.23      1.90 o 
   9  -3  10        3.88        2.55      0.99 o 
  -9  -2  10        6.15        6.21      2.07 o 
  -8  -2  10      311.85      326.93      7.86 o 
  -7  -2  10       32.34       35.73      2.09 o 
  -6  -2  10       13.11       13.42      2.15 o 
  -5  -2  10       23.13       18.67      1.77 o 
  -4  -2  10       21.90       21.34      1.54 o 
  -3  -2  10       22.13       29.06      1.67 o 
  -2  -2  10       95.63       94.42      2.19 o 
  -1  -2  10      365.01      368.14      5.70 o 
   0  -2  10      122.23      111.45      1.97 o 
   1  -2  10     1069.43     1006.50     10.17 o 
   2  -2  10        0.02       -0.41      0.77 o 
   3  -2  10        6.32        5.66      1.03 o 
   4  -2  10      222.25      229.53      4.20 o 
   5  -2  10      135.98      135.84      2.37 o 
   6  -2  10       55.52       56.00      1.56 o 
   7  -2  10       55.46       61.28      1.59 o 
   8  -2  10       30.80       34.93      1.51 o 
   9  -2  10       76.66       80.43      1.88 o 
  10  -2  10      154.38      176.77      3.90 o 
 -10  -1  10       56.36       74.16      4.13 o 
  -9  -1  10       39.38       55.07      9.04 o 
  -8  -1  10      313.98      333.62      9.04 o 
  -7  -1  10        0.68        0.21      1.34 o 
  -6  -1  10        0.90        1.54      1.61 o 
  -5  -1  10      128.79      128.41      3.07 o 
  -4  -1  10      114.84      108.62      2.63 o 
  -3  -1  10      107.70      100.64      2.10 o 
  -2  -1  10        1.54        0.71      0.78 o 
  -1  -1  10      217.82      200.16      2.53 o 
   0  -1  10       97.51       94.24      1.59 o 
   1  -1  10       48.98       45.66      1.39 o 
   2  -1  10      254.80      240.54      2.88 o 
   3  -1  10      138.58      129.58      2.02 o 
   4  -1  10      242.03      231.18      2.61 o 
   5  -1  10        1.72       -0.34      0.61 o 
   6  -1  10      195.32      198.79      2.53 o 
   7  -1  10       37.92       36.53      1.13 o 
   8  -1  10        3.79        4.21      1.03 o 
   9  -1  10        0.18        1.28      1.02 o 
  10  -1  10       64.80       75.21      2.30 o 
 -10   0  10       13.29       10.45      3.28 o 
  -9   0  10        1.23        0.00      1.73 o 
  -8   0  10       30.70       36.84      3.11 o 
  -7   0  10       38.84       35.77      3.04 o 
  -6   0  10       49.36       51.74      2.40 o 
  -5   0  10      264.82      265.62      4.29 o 
  -4   0  10       82.23       80.31      3.07 o 
  -3   0  10      214.38      206.04      3.31 o 
  -2   0  10       20.61       21.60      2.42 o 
  -1   0  10        3.76        4.71      0.61 o 
   0   0  10      125.08      119.69      1.67 o 
   1   0  10       58.68       53.51      1.31 o 
   2   0  10      539.38      529.74      5.42 o 
   3   0  10        0.13        0.72      0.56 o 
   4   0  10        3.71        3.28      0.67 o 
   5   0  10        5.61        4.77      0.61 o 
   6   0  10       51.26       49.19      1.21 o 
   7   0  10       25.77       24.46      1.25 o 
   8   0  10      103.51      105.70      2.11 o 
   9   0  10       67.76       69.10      2.18 o 
  10   0  10      109.98      122.34      2.35 o 
  11   0  10        0.04       -0.18      1.06 o 
  -9   1  10       11.51       12.55      2.32 o 
  -8   1  10       27.03       28.74      2.82 o 
  -7   1  10       21.12       18.68      1.97 o 
  -6   1  10        3.71        5.09      1.32 o 
  -5   1  10       53.01       52.75      2.96 o 
  -4   1  10      200.45      200.80      3.23 o 
  -3   1  10       21.46       26.45      1.21 o 
  -2   1  10      345.90      340.24      3.45 o 
  -1   1  10      171.26      177.10      2.08 o 
   0   1  10      115.76      108.40      1.83 o 
   1   1  10      143.05      134.93      1.86 o 
   2   1  10        0.08        0.35      0.49 o 
   3   1  10      348.04      320.41      3.08 o 
   4   1  10       99.70       95.66      1.46 o 
   5   1  10      252.86      234.15      2.25 o 
   6   1  10      152.83      142.55      2.13 o 
   7   1  10      204.84      199.37      2.74 o 
   8   1  10       13.72       12.70      0.98 o 
   9   1  10        0.05        0.20      0.74 o 
  10   1  10        0.38       -0.47      0.92 o 
  11   1  10       33.21       35.72      1.62 o 
  -9   2  10       30.45       33.90      3.44 o 
  -8   2  10        0.93        2.33      1.73 o 
  -7   2  10        3.27        4.39      1.39 o 
  -6   2  10      105.32      108.13      3.29 o 
  -5   2  10        2.78        1.68      1.08 o 
  -4   2  10        0.08        0.98      0.89 o 
  -3   2  10        1.99        2.23      0.72 o 
  -2   2  10      909.12      894.11      7.72 o 
  -1   2  10      256.41      232.85      2.96 o 
   0   2  10        0.11       -0.05      0.56 o 
   1   2  10        8.42       12.90      0.76 o 
   2   2  10       78.82       64.64      1.13 o 
   3   2  10       25.67       28.36      0.90 o 
   4   2  10      158.52      146.05      1.73 o 
   5   2  10       57.26       52.36      1.27 o 
   6   2  10      143.44      147.04      2.06 o 
   7   2  10        7.73        8.10      0.80 o 
   8   2  10       21.32       24.79      1.03 o 
   9   2  10        4.20        3.94      0.88 o 
  10   2  10        0.00        0.39      0.80 o 
  11   2  10        0.04       -0.90      0.99 o 
  -9   3  10        0.46       -0.64      2.24 o 
  -8   3  10        0.22       -0.64      2.08 o 
  -7   3  10        1.34        3.60      1.70 o 
  -6   3  10        0.23        1.16      1.68 o 
  -5   3  10        4.11        8.27      1.32 o 
  -4   3  10       44.69       46.43      1.69 o 
  -3   3  10      281.75      252.54      3.44 o 
  -2   3  10        9.91       14.92      0.91 o 
  -1   3  10        0.12        3.69      0.83 o 
   0   3  10        5.11        0.68      0.60 o 
   1   3  10      106.57      102.53      1.48 o 
   2   3  10      443.90      421.64      3.72 o 
   3   3  10        4.28        2.37      0.70 o 
   4   3  10       33.73       36.46      0.97 o 
   5   3  10        0.35        2.12      0.68 o 
   6   3  10        6.15        5.98      0.91 o 
   7   3  10        7.85        9.26      0.97 o 
   8   3  10      196.29      202.16      2.84 o 
   9   3  10        5.14        5.71      0.93 o 
  10   3  10       58.65       66.01      3.04 o 
  11   3  10        3.63        2.89      3.60 o 
  -9   4  10       48.45       37.11      4.64 o 
  -8   4  10       97.88       83.82      5.60 o 
  -7   4  10      130.69      128.72     11.76 o 
  -6   4  10      109.13      112.29      5.92 o 
  -5   4  10        3.86        5.27      1.26 o 
  -4   4  10        1.45        0.74      0.85 o 
  -3   4  10        0.00       -0.49      0.64 o 
  -2   4  10      142.49      128.34      1.77 o 
  -1   4  10      168.57      138.15      2.59 o 
   0   4  10      373.81      345.25      3.38 o 
   1   4  10      239.06      202.20      2.15 o 
   2   4  10       45.16       46.99      1.09 o 
   3   4  10        2.31        1.82      0.49 o 
   4   4  10      200.34      200.84      3.51 o 
   5   4  10      110.89       98.18      1.68 o 
   6   4  10        1.90        1.06      0.52 o 
   7   4  10        8.41        7.84      1.26 o 
   8   4  10        7.03        7.32      1.18 o 
   9   4  10        3.59        4.67      1.20 o 
  10   4  10        2.67        3.43      1.19 o 
  11   4  10       20.61       20.00      4.32 o 
  -8   5  10       89.51       96.78      6.08 o 
  -7   5  10        0.03        2.16      1.70 o 
  -6   5  10        3.88        1.71      1.57 o 
  -5   5  10        5.84        8.81      1.19 o 
  -4   5  10        1.58        1.53      0.78 o 
  -3   5  10        0.24        0.43      0.64 o 
  -2   5  10       10.79       10.25      1.08 o 
  -1   5  10       17.28       23.29      1.33 o 
   0   5  10        0.23        1.77      0.65 o 
   1   5  10        3.96        2.97      0.57 o 
   2   5  10      205.27      168.18      2.02 o 
   3   5  10        6.09        5.99      0.57 o 
   4   5  10       40.99       40.83      1.40 o 
   5   5  10       19.51       19.41      0.91 o 
   6   5  10        0.94        0.67      0.49 o 
   7   5  10       32.21       31.89      1.13 o 
   8   5  10       87.72       89.17      2.34 o 
   9   5  10       47.79       57.59      5.76 o 
  10   5  10      122.97      134.85      7.68 o 
  11   5  10       74.49       91.18      6.88 o 
  -8   6  10        7.89        4.48      2.88 o 
  -7   6  10       78.76       70.17      3.73 o 
  -6   6  10        7.19        7.18      1.86 o 
  -5   6  10       21.58       21.81      1.53 o 
  -4   6  10       35.29       33.21      2.12 o 
  -3   6  10        2.58        0.49      0.65 o 
  -2   6  10        0.47        0.52      0.83 o 
  -1   6  10       81.86       86.83      2.38 o 
   0   6  10       12.50       14.85      0.95 o 
   1   6  10      816.73      744.91     13.77 o 
   2   6  10       37.56       25.38      0.95 o 
   3   6  10       60.51       52.48      1.00 o 
   4   6  10       23.75       27.76      1.06 o 
   5   6  10       31.06       26.21      0.95 o 
   6   6  10        6.14        5.36      0.69 o 
   7   6  10        0.00       -0.84      0.84 o 
   8   6  10       18.34       18.43      2.48 o 
   9   6  10        0.05       -2.08      2.72 o 
  10   6  10       96.50       86.06      6.40 o 
  -7   7  10        7.11        9.66      2.19 o 
  -6   7  10        0.61        1.12      1.61 o 
  -5   7  10       11.21       12.45      1.41 o 
  -4   7  10        3.79        3.97      0.84 o 
  -3   7  10        1.25        1.73      0.78 o 
  -2   7  10       42.43       35.22      1.68 o 
  -1   7  10        1.11        0.38      0.81 o 
   0   7  10      218.34      235.76      3.70 o 
   1   7  10       37.96       33.55      1.23 o 
   2   7  10       78.82       77.75      1.70 o 
   3   7  10        3.37        6.13      0.55 o 
   4   7  10       77.05       81.93      2.15 o 
   5   7  10        0.79        2.67      0.60 o 
   6   7  10       80.77       71.74      1.54 o 
   7   7  10       26.91       32.83      2.16 o 
   8   7  10        4.01        1.60      2.40 o 
   9   7  10       17.68       19.04      4.16 o 
  10   7  10       36.02       38.87      5.44 o 
  -6   8  10        4.86        5.68      1.45 o 
  -5   8  10        3.18        1.71      1.05 o 
  -4   8  10       16.17       12.23      1.14 o 
  -3   8  10       18.94       12.66      1.56 o 
  -2   8  10        6.78        2.48      1.02 o 
  -1   8  10        5.58        6.96      1.07 o 
   0   8  10        8.17        8.16      1.26 o 
   1   8  10       49.16       46.41      1.39 o 
   2   8  10       15.27       17.07      0.95 o 
   3   8  10       24.02       25.21      1.05 o 
   4   8  10        2.85        2.26      0.73 o 
   5   8  10      335.03      340.36      9.26 o 
   6   8  10       21.95       20.04      1.05 o 
   7   8  10       23.65       18.12      1.56 o 
   8   8  10        7.80        7.20      2.88 o 
   9   8  10       42.22       45.11      4.96 o 
  -6   9  10        0.00        0.85      1.92 o 
  -5   9  10        1.32        0.21      0.88 o 
  -4   9  10       41.85       41.13      1.52 o 
  -3   9  10        2.07        1.71      1.27 o 
  -2   9  10        2.66        2.73      1.59 o 
  -1   9  10        7.47        8.88      1.27 o 
   0   9  10       34.00       29.62      1.73 o 
   1   9  10        4.40        4.82      0.84 o 
   2   9  10        0.00       -0.26      1.08 o 
   3   9  10        1.23        0.13      0.58 o 
   4   9  10        7.76        6.38      0.90 o 
   5   9  10        8.63        7.58      0.84 o 
   6   9  10       15.22       12.21      0.97 o 
   7   9  10       11.55       13.69      1.67 o 
   8   9  10        3.15        7.20      2.88 o 
   9   9  10       47.12       46.87      5.12 o 
  -4  10  10        3.91        5.34      1.59 o 
  -3  10  10       10.58        9.95      2.04 o 
  -2  10  10       15.94       16.75      1.79 o 
  -1  10  10        2.74        4.99      1.04 o 
   0  10  10       13.75       13.78      1.44 o 
   1  10  10        0.25        0.02      0.87 o 
   2  10  10        0.29       -0.63      0.63 o 
   3  10  10        0.09        0.22      0.58 o 
   4  10  10        6.95       10.27      0.95 o 
   5  10  10        0.00        1.30      0.73 o 
   6  10  10       52.33       44.60      2.05 o 
   7  10  10       98.84      100.46      6.40 o 
   8  10  10       39.84       43.35      5.12 o 
   9  10  10        7.39        3.36      2.72 o 
  -3  11  10       13.31       12.98      1.81 o 
  -2  11  10      162.44      153.08      6.24 o 
  -1  11  10       15.94       15.55      1.64 o 
   0  11  10       31.73       27.07      1.61 o 
   1  11  10        4.47        3.01      1.00 o 
   2  11  10        3.12        4.29      0.94 o 
   3  11  10        2.13        0.61      0.67 o 
   4  11  10       11.61       14.52      1.21 o 
   5  11  10       32.06       33.61      2.48 o 
   6  11  10        7.23        5.24      0.91 o 
   7  11  10       10.22        7.35      0.83 o 
  -1  12  10        3.25        1.63      2.01 o 
   0  12  10       33.46       29.16      1.75 o 
   1  12  10       74.96       96.46      6.24 o 
   2  12  10       27.26       27.54      1.53 o 
   3  12  10       63.72       65.08      3.61 o 
   4  12  10        3.16        3.08      1.49 o 
   5  12  10        7.41        4.83      1.04 o 
   6  12  10        0.00        0.92      0.97 o 
  -4  -8  11        8.62       10.72      1.76 o 
  -3  -8  11      142.61      150.21      3.95 o 
  -2  -8  11      101.90      100.00      3.44 o 
  -1  -8  11       67.29       67.35      2.75 o 
   0  -8  11       33.44       37.98      2.21 o 
   1  -8  11       27.75       31.48      1.94 o 
   2  -8  11      101.76      113.00      2.61 o 
   3  -8  11       22.10       25.29      2.11 o 
  -5  -7  11        3.68        3.89      1.16 o 
  -4  -7  11        7.03        3.52      1.84 o 
  -3  -7  11       52.83       53.02      2.53 o 
  -2  -7  11       24.34       30.71      1.99 o 
  -1  -7  11       80.97       72.44      2.54 o 
   0  -7  11        0.03       -1.01      1.01 o 
   1  -7  11        2.20        2.21      0.93 o 
   2  -7  11        0.48        1.71      0.92 o 
   3  -7  11       22.32       22.06      2.12 o 
   4  -7  11        2.69        4.46      3.04 o 
   5  -7  11        0.12        2.40      2.56 o 
  -7  -6  11        3.86        6.83      2.20 o 
  -6  -6  11       50.16       39.74      3.42 o 
  -5  -6  11       38.53       31.74      1.99 o 
  -4  -6  11        9.80        9.83      1.50 o 
  -3  -6  11       22.39       22.00      2.77 o 
  -2  -6  11      236.52      228.44      5.05 o 
  -1  -6  11        1.45        1.31      0.96 o 
   0  -6  11       56.93       59.10      1.73 o 
   1  -6  11       82.20       83.85      1.93 o 
   2  -6  11        3.46        4.29      1.52 o 
   3  -6  11      169.19      179.17      5.25 o 
   4  -6  11       48.28       44.48      4.80 o 
   5  -6  11        0.45        1.36      1.70 o 
   6  -6  11        9.28        6.40      3.04 o 
  -7  -5  11        1.19        1.88      1.75 o 
  -6  -5  11       94.26       97.32      2.57 o 
  -5  -5  11       30.74       35.22      3.20 o 
  -4  -5  11        0.06       -0.38      0.90 o 
  -3  -5  11       46.55       46.68      4.34 o 
  -2  -5  11        1.10        2.23      1.66 o 
  -1  -5  11      196.14      194.49      3.50 o 
   0  -5  11        0.01        0.91      0.92 o 
   1  -5  11       75.65       77.33      2.05 o 
   2  -5  11        5.04        3.72      1.25 o 
   3  -5  11       13.33       16.28      2.24 o 
   4  -5  11       48.35       52.47      3.14 o 
   5  -5  11        2.76        3.08      1.35 o 
   6  -5  11        9.07        9.60      1.60 o 
   7  -5  11       79.78       86.57      3.61 o 
  -8  -4  11      143.19      151.41      5.54 o 
  -7  -4  11        2.07        1.00      1.69 o 
  -6  -4  11        0.76        1.68      1.75 o 
  -5  -4  11      184.92      182.84      3.66 o 
  -4  -4  11       16.67       21.02      2.37 o 
  -3  -4  11       13.80       13.99      1.62 o 
  -2  -4  11      200.79      185.18      5.25 o 
  -1  -4  11       89.97       88.82      2.47 o 
   0  -4  11      164.42      155.41      2.87 o 
   1  -4  11      274.20      269.61      3.80 o 
   2  -4  11        6.81        4.68      1.23 o 
   3  -4  11       20.23       19.75      1.81 o 
   4  -4  11        0.02        1.44      1.20 o 
   5  -4  11        0.06       -1.14      1.14 o 
   6  -4  11        0.72       -0.50      1.69 o 
   7  -4  11       12.80       19.94      2.58 o 
   8  -4  11       15.51       19.36      2.88 o 
  -8  -3  11       55.27       50.68      3.67 o 
  -7  -3  11       35.85       36.94      1.73 o 
  -6  -3  11       55.82       54.71      2.12 o 
  -5  -3  11        5.54        6.29      3.44 o 
  -4  -3  11       40.03       46.61      3.11 o 
  -3  -3  11       14.97        9.39      1.38 o 
  -2  -3  11        2.01        0.29      0.92 o 
  -1  -3  11        1.63        1.70      0.87 o 
   0  -3  11      528.43      493.45      5.81 o 
   1  -3  11       18.60       18.70      1.66 o 
   2  -3  11      305.31      298.58      4.42 o 
   3  -3  11        5.34        9.00      1.38 o 
   4  -3  11        0.04       -0.37      1.03 o 
   5  -3  11        5.84        5.61      1.20 o 
   6  -3  11        2.91       -0.63      1.04 o 
   7  -3  11        3.70        3.23      1.14 o 
   8  -3  11       26.75       27.25      1.55 o 
  -8  -2  11       12.63       13.71      2.41 o 
  -7  -2  11       72.98       69.64      2.25 o 
  -6  -2  11       25.18       23.44      2.03 o 
  -5  -2  11        6.73        8.64      2.00 o 
  -4  -2  11        0.79        2.37      1.14 o 
  -3  -2  11       72.37       75.74      2.59 o 
  -2  -2  11        0.38        0.15      0.83 o 
  -1  -2  11        2.11        2.13      0.91 o 
   0  -2  11       20.19       22.29      1.42 o 
   1  -2  11       31.55       35.19      1.66 o 
   2  -2  11       28.44       29.05      1.56 o 
   3  -2  11      121.79      111.34      2.89 o 
   4  -2  11       33.29       34.55      3.43 o 
   5  -2  11       28.11       27.02      1.75 o 
   6  -2  11       18.88       20.00      1.22 o 
   7  -2  11       16.85       16.68      1.14 o 
   8  -2  11        3.53        6.19      0.88 o 
   9  -2  11        1.89        3.15      1.29 o 
  -9  -1  11        2.59        4.67      2.11 o 
  -8  -1  11        0.03        0.88      0.95 o 
  -7  -1  11        2.62        0.28      1.65 o 
  -6  -1  11        2.50        1.86      1.60 o 
  -5  -1  11       33.87       34.92      2.96 o 
  -4  -1  11       33.95       31.26      2.06 o 
  -3  -1  11        5.06        6.37      1.01 o 
  -2  -1  11      140.88      141.33      3.26 o 
  -1  -1  11       30.20       28.13      1.35 o 
   0  -1  11        8.91        8.02      0.70 o 
   1  -1  11       33.33       35.87      1.42 o 
   2  -1  11       92.57       89.90      2.30 o 
   3  -1  11      407.81      396.84      4.55 o 
   4  -1  11      298.07      299.84      3.43 o 
   5  -1  11       16.70       19.70      1.15 o 
   6  -1  11      364.69      364.51      4.58 o 
   7  -1  11       13.67       14.39      0.97 o 
   8  -1  11        2.35        1.44      1.47 o 
   9  -1  11        2.69        3.90      1.29 o 
  -9   0  11        1.16        3.56      2.07 o 
  -8   0  11       16.35       14.53      2.46 o 
  -7   0  11      152.95      157.56      7.20 o 
  -6   0  11       81.02       85.91      3.67 o 
  -5   0  11        2.78        1.58      1.17 o 
  -4   0  11      104.17       94.74      2.89 o 
  -3   0  11      109.29      105.72      2.41 o 
  -2   0  11       42.00       38.35      1.30 o 
  -1   0  11        0.13        0.50      0.51 o 
   0   0  11        0.15        0.38      0.66 o 
   1   0  11       22.97       22.80      1.18 o 
   2   0  11      123.50      112.49      1.91 o 
   3   0  11        0.02       -0.05      0.63 o 
   4   0  11       13.13       15.52      0.95 o 
   5   0  11      196.29      189.62      2.31 o 
   6   0  11        3.19        2.66      0.67 o 
   7   0  11       32.42       36.42      1.73 o 
   8   0  11        6.58        8.26      1.02 o 
   9   0  11       57.59       61.12      1.79 o 
  10   0  11       14.75       13.70      1.22 o 
  -9   1  11        4.70        4.32      2.72 o 
  -8   1  11        1.46        0.16      2.24 o 
  -7   1  11        0.34        0.48      2.24 o 
  -6   1  11        8.18        6.63      1.75 o 
  -5   1  11       75.10       71.50      2.58 o 
  -4   1  11       35.67       38.37      1.82 o 
  -3   1  11       10.02       16.12      1.07 o 
  -2   1  11        9.40        8.74      0.92 o 
  -1   1  11      174.69      150.00      2.04 o 
   0   1  11       44.20       39.91      1.36 o 
   1   1  11       57.83       60.13      2.31 o 
   2   1  11      130.14      125.22      1.81 o 
   3   1  11        2.27        1.70      0.64 o 
   4   1  11       15.97       17.93      0.92 o 
   5   1  11       60.11       53.25      1.28 o 
   6   1  11       56.95       55.68      1.46 o 
   7   1  11       20.69       19.82      1.31 o 
   8   1  11        0.00        0.06      0.94 o 
   9   1  11        0.15        0.61      0.80 o 
  10   1  11       83.14       87.85      2.25 o 
  -8   2  11       14.27       13.76      3.20 o 
  -7   2  11       40.39       45.75      6.80 o 
  -6   2  11        6.16        6.96      2.72 o 
  -5   2  11       57.05       63.49      3.28 o 
  -4   2  11        0.73        2.13      0.93 o 
  -3   2  11      168.75      170.95      2.54 o 
  -2   2  11      315.68      292.66      3.30 o 
  -1   2  11       23.68       26.72      1.35 o 
   0   2  11       90.70       76.27      2.26 o 
   1   2  11      100.54       86.95      1.67 o 
   2   2  11        1.81        3.06      0.56 o 
   3   2  11       18.53       16.61      0.84 o 
   4   2  11        5.89        6.40      0.62 o 
   5   2  11       53.21       52.45      1.43 o 
   6   2  11       28.42       29.23      1.19 o 
   7   2  11       95.88       95.62      1.94 o 
   8   2  11        7.14       10.27      0.91 o 
   9   2  11       57.55       60.72      1.76 o 
  10   2  11       13.11       13.90      1.39 o 
  -8   3  11        5.02        5.60      2.56 o 
  -7   3  11       47.60       54.44      4.88 o 
  -6   3  11        9.25       10.69      3.28 o 
  -5   3  11        0.00       -0.43      1.11 o 
  -4   3  11       10.67       10.31      1.19 o 
  -3   3  11        4.73        5.96      0.84 o 
  -2   3  11      211.10      206.38      2.38 o 
  -1   3  11        5.34        2.86      0.89 o 
   0   3  11      184.42      161.09      2.57 o 
   1   3  11        8.64        6.36      0.67 o 
   2   3  11       17.42       22.60      1.02 o 
   3   3  11      140.05      131.57      1.78 o 
   4   3  11        3.62        2.69      0.51 o 
   5   3  11       32.77       33.26      1.20 o 
   6   3  11        5.26        6.97      0.77 o 
   7   3  11        1.53        0.50      0.61 o 
   8   3  11      115.36      124.73      2.44 o 
   9   3  11       44.29       47.00      1.42 o 
  10   3  11       44.26       56.01      2.56 o 
  -8   4  11       16.04       14.88      3.36 o 
  -7   4  11        4.72        8.42      3.20 o 
  -6   4  11       26.94       24.71      2.54 o 
  -5   4  11        0.18        0.03      0.93 o 
  -4   4  11        7.32        6.15      1.11 o 
  -3   4  11        0.08        0.31      0.71 o 
  -2   4  11        3.32        5.76      1.04 o 
  -1   4  11      109.21      113.80      3.14 o 
   0   4  11       97.05       93.13      1.80 o 
   1   4  11       46.28       43.74      1.11 o 
   2   4  11       43.92       45.87      1.15 o 
   3   4  11       72.81       68.07      1.24 o 
   4   4  11        1.43        1.53      0.81 o 
   5   4  11       49.64       48.53      1.30 o 
   6   4  11        1.55        2.21      0.65 o 
   7   4  11        0.08       -0.65      0.65 o 
   8   4  11       47.63       49.15      2.48 o 
   9   4  11       19.25       18.57      1.73 o 
  10   4  11        0.01       -0.80      3.20 o 
  -7   5  11       28.97       35.21      4.56 o 
  -6   5  11       36.87       30.37      4.40 o 
  -5   5  11        0.09       -0.38      0.96 o 
  -4   5  11       11.72       13.55      1.06 o 
  -3   5  11        9.31       11.74      0.93 o 
  -2   5  11       23.70       21.61      1.46 o 
  -1   5  11      125.84      124.90      2.59 o 
   0   5  11       48.65       50.52      1.50 o 
   1   5  11       22.90       21.49      0.91 o 
   2   5  11        6.26        5.07      0.65 o 
   3   5  11       16.14       13.73      0.70 o 
   4   5  11        8.59        9.50      0.85 o 
   5   5  11        5.22        4.56      0.71 o 
   6   5  11        0.43        0.45      0.55 o 
   7   5  11        2.21        2.48      0.68 o 
   8   5  11        1.88        0.17      0.93 o 
   9   5  11        0.52        0.32      3.20 o 
  10   5  11        2.80       -1.12      3.04 o 
  -7   6  11        1.47        1.95      1.75 o 
  -6   6  11       66.03       63.35      4.96 o 
  -5   6  11      204.17      194.52      7.68 o 
  -4   6  11       10.51        9.11      0.96 o 
  -3   6  11        5.87        4.89      1.22 o 
  -2   6  11       16.19       16.77      1.45 o 
  -1   6  11        3.50        4.56      0.97 o 
   0   6  11      121.19      127.69      2.32 o 
   1   6  11        1.46        0.04      0.65 o 
   2   6  11        5.24        7.76      0.75 o 
   3   6  11       11.08       14.12      0.70 o 
   4   6  11        2.37        1.46      0.67 o 
   5   6  11        2.27        1.08      0.63 o 
   6   6  11       44.58       40.06      1.33 o 
   7   6  11        7.40        7.16      0.84 o 
   8   6  11        7.66        7.77      2.08 o 
   9   6  11        7.47        1.76      3.36 o 
  10   6  11       37.15       38.39      5.60 o 
  -6   7  11       14.12       15.86      2.41 o 
  -5   7  11        2.65        1.25      0.87 o 
  -4   7  11       22.41       17.14      1.06 o 
  -3   7  11       21.25       21.83      1.84 o 
  -2   7  11        0.23        0.65      1.13 o 
  -1   7  11        4.12        4.47      0.99 o 
   0   7  11        0.31       -0.71      0.71 o 
   1   7  11       27.10       22.98      1.13 o 
   2   7  11        1.20        0.67      0.64 o 
   3   7  11        0.09        0.42      0.58 o 
   4   7  11       29.93       29.16      1.28 o 
   5   7  11        0.06        1.04      0.63 o 
   6   7  11       11.24       14.23      0.99 o 
   7   7  11        4.04        3.63      1.14 o 
   8   7  11        1.08        1.76      2.40 o 
  -6   8  11        0.02       -0.16      1.92 o 
  -5   8  11       17.79       13.64      1.11 o 
  -4   8  11       45.63       41.05      2.52 o 
  -3   8  11       46.64       47.95      2.47 o 
  -2   8  11      116.51      125.74      3.36 o 
  -1   8  11        3.63        2.96      0.94 o 
   0   8  11        1.96        1.81      1.04 o 
   1   8  11        5.40        7.08      0.87 o 
   2   8  11        5.26        4.06      0.71 o 
   3   8  11       33.48       35.79      1.73 o 
   4   8  11        0.08        1.13      0.75 o 
   5   8  11        4.39        3.43      0.73 o 
   6   8  11       79.12       82.75      2.12 o 
   7   8  11        2.70        3.73      3.68 o 
   8   8  11       28.07       29.75      4.32 o 
   9   8  11       65.85       61.43      5.92 o 
  -5   9  11        1.50        1.32      1.16 o 
  -4   9  11        2.04        1.41      1.32 o 
  -3   9  11       35.66       28.07      2.28 o 
  -2   9  11        5.32        3.21      1.27 o 
  -1   9  11        3.34        3.74      0.98 o 
   0   9  11        6.95       10.51      2.36 o 
   1   9  11       11.72       15.09      1.16 o 
   2   9  11       17.30       16.71      1.02 o 
   3   9  11       13.32       14.52      1.33 o 
   4   9  11        1.61        2.81      0.86 o 
   5   9  11       11.19       11.63      0.96 o 
   6   9  11       88.94       88.31      3.13 o 
   7   9  11       19.19       17.79      1.89 o 
   8   9  11       49.34       53.43      5.60 o 
  -3  10  11       18.44       19.59      3.22 o 
  -2  10  11       22.02       17.67      1.83 o 
  -1  10  11       56.14       74.49      3.83 o 
   0  10  11       16.14       14.77      1.50 o 
   1  10  11       44.34       43.75      2.55 o 
   2  10  11        0.10       -0.63      0.71 o 
   3  10  11       61.29       65.37      4.00 o 
   4  10  11        8.58        7.91      1.04 o 
   5  10  11       18.17       14.47      1.08 o 
   6  10  11       23.52       25.68      1.75 o 
   7  10  11      143.78      135.17      7.52 o 
  -2  11  11       56.01       77.10      6.08 o 
  -1  11  11        6.35        7.54      2.72 o 
   0  11  11        0.04       -0.61      1.27 o 
   1  11  11        1.00        0.18      1.03 o 
   2  11  11       35.91       36.47      1.73 o 
   3  11  11        1.30        0.05      1.04 o 
   4  11  11        8.18        6.79      1.19 o 
   5  11  11        0.01       -0.37      0.81 o 
   6  11  11        1.16        0.35      0.93 o 
   2  12  11        1.70        1.74      1.04 o 
   3  12  11        0.14        0.24      2.16 o 
  -3  -7  12      222.24      231.47      6.40 o 
  -2  -7  12      151.40      149.29      8.72 o 
  -1  -7  12      234.14      222.05      7.02 o 
   0  -7  12        2.63        2.87      1.08 o 
   1  -7  12        0.30        0.34      0.89 o 
   2  -7  12        9.37       13.96      2.97 o 
  -5  -6  12        1.48        1.76      1.44 o 
  -4  -6  12       11.09       11.20      4.24 o 
  -3  -6  12       36.58       36.20      2.70 o 
  -2  -6  12        7.88        5.50      1.30 o 
  -1  -6  12      227.63      219.44      3.72 o 
   0  -6  12        4.32        6.07      1.10 o 
   1  -6  12       15.49       17.76      1.20 o 
   2  -6  12      136.10      143.96      3.57 o 
   3  -6  12        0.36       -0.56      1.70 o 
   4  -6  12        0.16       -1.00      1.75 o 
  -6  -5  12       82.98       87.19      2.81 o 
  -5  -5  12        3.73        2.71      2.88 o 
  -4  -5  12       15.73       14.86      2.19 o 
  -3  -5  12        3.33        2.76      1.14 o 
  -2  -5  12       72.24       64.37      3.34 o 
  -1  -5  12        5.28        4.00      1.11 o 
   0  -5  12       25.65       22.26      1.53 o 
   1  -5  12        4.08        5.40      1.00 o 
   2  -5  12       59.59       58.41      3.60 o 
   3  -5  12        4.89        4.03      1.75 o 
   4  -5  12       18.83       22.97      2.49 o 
   5  -5  12        1.87        0.94      1.44 o 
   6  -5  12        0.09        0.64      2.24 o 
  -6  -4  12        7.20        7.30      1.38 o 
  -5  -4  12       25.94       20.76      1.89 o 
  -4  -4  12        5.82        6.60      1.92 o 
  -3  -4  12        0.06        1.44      1.52 o 
  -2  -4  12       93.46       86.21      2.88 o 
  -1  -4  12       47.49       52.97      2.05 o 
   0  -4  12       69.27       67.74      3.21 o 
   1  -4  12       33.25       28.20      2.08 o 
   2  -4  12       22.22       23.10      1.94 o 
   3  -4  12       19.31       21.30      2.32 o 
   4  -4  12        9.44        9.22      1.56 o 
   5  -4  12       15.43       12.19      1.69 o 
   6  -4  12       44.94       52.08      2.54 o 
   7  -4  12        3.10       -1.28      2.08 o 
  -7  -3  12        2.22        1.11      1.13 o 
  -6  -3  12       17.73       15.01      1.67 o 
  -5  -3  12       17.47       19.78      2.49 o 
  -4  -3  12       51.08       53.61      3.05 o 
  -3  -3  12        0.04       -0.60      1.10 o 
  -2  -3  12        0.17        0.54      0.92 o 
  -1  -3  12       18.40       13.90      1.25 o 
   0  -3  12        0.18        0.09      0.76 o 
   1  -3  12        5.68        7.20      1.35 o 
   2  -3  12        9.33       12.89      1.50 o 
   3  -3  12       12.75       13.02      1.57 o 
   4  -3  12        9.13        9.32      1.47 o 
   5  -3  12        2.03        2.72      1.22 o 
   6  -3  12        3.96        2.83      1.23 o 
   7  -3  12        7.77        8.10      1.37 o 
  -7  -2  12       19.77       18.51      1.67 o 
  -6  -2  12        0.53       -1.12      2.08 o 
  -5  -2  12        1.19        1.05      1.57 o 
  -4  -2  12        0.85        0.54      1.52 o 
  -3  -2  12        7.99       12.50      1.28 o 
  -2  -2  12       56.02       57.94      1.92 o 
  -1  -2  12       33.15       37.86      2.01 o 
   0  -2  12      140.54      131.53      3.81 o 
   1  -2  12        1.00        0.90      0.91 o 
   2  -2  12       16.48       18.89      1.73 o 
   3  -2  12       39.68       40.03      2.18 o 
   4  -2  12      215.40      217.70      4.26 o 
   5  -2  12       89.28       91.28      2.70 o 
   6  -2  12        3.44        3.17      1.00 o 
   7  -2  12        0.07        0.69      0.87 o 
   8  -2  12       15.73       15.58      1.15 o 
  -8  -1  12        0.26       -1.12      1.12 o 
  -7  -1  12       30.24       31.35      4.00 o 
  -6  -1  12        7.22        7.35      1.98 o 
  -5  -1  12       98.47      103.47     13.60 o 
  -4  -1  12        0.36        0.19      1.10 o 
  -3  -1  12       11.80        8.62      1.15 o 
  -2  -1  12        0.15        0.19      0.72 o 
  -1  -1  12        8.90        8.68      0.77 o 
   0  -1  12        0.20       -0.40      0.94 o 
   1  -1  12       50.89       47.07      1.72 o 
   2  -1  12       15.74       13.85      1.39 o 
   3  -1  12        0.42        1.55      1.02 o 
   4  -1  12        0.95        1.31      1.04 o 
   5  -1  12      132.47      132.13      2.38 o 
   6  -1  12       32.03       35.03      1.39 o 
   7  -1  12       24.05       21.97      1.11 o 
   8  -1  12        7.78        9.85      1.50 o 
   9  -1  12        4.72        3.84      2.56 o 
  -7   0  12        0.65        0.80      2.40 o 
  -6   0  12       77.73       86.39      3.85 o 
  -5   0  12       17.38       18.94      2.40 o 
  -4   0  12       18.50       17.72      2.03 o 
  -3   0  12       38.85       42.94      1.75 o 
  -2   0  12        6.56        7.08      0.78 o 
  -1   0  12        0.00       -0.56      0.56 o 
   0   0  12        0.56        0.17      0.73 o 
   1   0  12        0.59        1.36      0.77 o 
   2   0  12       11.64       11.33      0.99 o 
   3   0  12       86.48       82.70      1.90 o 
   4   0  12       21.80       22.75      1.22 o 
   5   0  12      129.55      132.79      2.11 o 
   6   0  12       93.02       95.19      1.73 o 
   7   0  12       43.32       49.03      2.47 o 
   8   0  12        7.16       10.52      1.40 o 
   9   0  12        1.27        1.11      1.16 o 
  -7   1  12        3.49        4.00      2.56 o 
  -6   1  12        6.69        9.74      2.04 o 
  -5   1  12       42.20       37.13      2.31 o 
  -4   1  12       53.32       50.99      2.15 o 
  -3   1  12      184.58      175.49      4.00 o 
  -2   1  12       59.94       59.97      1.35 o 
  -1   1  12       54.38       51.51      1.65 o 
   0   1  12       47.81       44.27      2.15 o 
   1   1  12       73.70       64.87      1.75 o 
   2   1  12        3.47        3.54      0.86 o 
   3   1  12        1.48       -0.12      0.62 o 
   4   1  12        0.69        1.13      0.66 o 
   5   1  12        1.88        1.91      0.64 o 
   6   1  12      386.35      394.39      5.15 o 
   7   1  12      118.37      131.77      2.44 o 
   8   1  12      146.91      159.60      3.59 o 
   9   1  12        1.27        0.11      1.94 o 
  -7   2  12       49.59       55.79      4.96 o 
  -6   2  12        0.83        1.24      1.52 o 
  -5   2  12       33.00       31.51      2.24 o 
  -4   2  12        4.69        2.79      1.04 o 
  -3   2  12      151.16      148.37      2.89 o 
  -2   2  12      238.54      220.37      2.76 o 
  -1   2  12      106.69      109.15      2.28 o 
   0   2  12        1.43        1.63      0.75 o 
   1   2  12       10.43       10.57      0.97 o 
   2   2  12        9.52        9.85      0.89 o 
   3   2  12       76.09       77.22      1.57 o 
   4   2  12       26.08       22.11      1.14 o 
   5   2  12        3.93        3.14      0.82 o 
   6   2  12       21.88       22.73      1.25 o 
   7   2  12       39.03       44.48      1.47 o 
   8   2  12       13.79       12.90      1.07 o 
   9   2  12        0.02       -1.36      1.36 o 
  -7   3  12        0.02        0.17      1.69 o 
  -6   3  12        0.09        1.46      1.57 o 
  -5   3  12        5.93        5.74      1.64 o 
  -4   3  12        1.98        0.56      0.97 o 
  -3   3  12       30.22       29.34      1.21 o 
  -2   3  12      326.58      352.83      5.78 o 
  -1   3  12       69.19       81.63      2.00 o 
   0   3  12       24.77       26.77      1.81 o 
   1   3  12       10.62       10.79      0.86 o 
   2   3  12        1.06        1.38      0.65 o 
   3   3  12        8.67       10.39      0.81 o 
   4   3  12        2.42        2.47      0.55 o 
   5   3  12        2.45        0.89      0.72 o 
   6   3  12        5.29        6.35      0.83 o 
   7   3  12        7.48       10.07      0.89 o 
   8   3  12        0.55        1.35      1.22 o 
   9   3  12        0.38        1.52      0.83 o 
  -7   4  12        4.84        7.36      2.88 o 
  -6   4  12       13.90       12.06      2.32 o 
  -5   4  12       15.68       14.31      1.38 o 
  -4   4  12        1.58        2.59      0.83 o 
  -3   4  12        0.32       -0.60      0.60 o 
  -2   4  12       61.41       69.94      2.48 o 
  -1   4  12      306.79      306.97      4.08 o 
   0   4  12        4.43        2.63      0.80 o 
   1   4  12        0.57        1.27      0.75 o 
   2   4  12        1.58        1.33      0.81 o 
   3   4  12       57.46       57.24      1.31 o 
   4   4  12       39.70       34.88      1.36 o 
   5   4  12        0.81        0.65      0.69 o 
   6   4  12        0.07       -0.05      0.67 o 
   7   4  12        4.34        3.72      0.87 o 
   8   4  12       66.08       74.31      3.41 o 
   9   4  12       14.53       14.68      1.75 o 
  -6   5  12        2.27        2.26      1.35 o 
  -5   5  12       36.58       40.14      1.92 o 
  -4   5  12        0.05       -0.27      0.74 o 
  -3   5  12       14.97       17.63      1.71 o 
  -2   5  12       27.16       27.09      1.87 o 
  -1   5  12       38.61       41.63      2.02 o 
   0   5  12      225.19      226.02      3.27 o 
   1   5  12       20.24       21.13      1.26 o 
   2   5  12       11.89       12.30      1.00 o 
   3   5  12        0.04       -0.45      0.54 o 
   4   5  12      138.01      127.36      2.26 o 
   5   5  12      103.58      102.32      3.53 o 
   6   5  12        4.80        5.39      0.79 o 
   7   5  12        0.08       -0.41      0.68 o 
   8   5  12        9.55       15.99      1.67 o 
   9   5  12       53.12       63.35      2.88 o 
  -6   6  12       48.64       44.73      3.04 o 
  -5   6  12        0.92        1.45      0.87 o 
  -4   6  12      164.25      175.69      4.44 o 
  -3   6  12        1.52        4.63      1.29 o 
  -2   6  12       11.86       13.26      1.51 o 
  -1   6  12       36.13       37.33      1.64 o 
   0   6  12       95.20       90.49      2.02 o 
   1   6  12        0.77        0.37      0.72 o 
   2   6  12        4.88        4.52      0.75 o 
   3   6  12       18.60       21.55      0.88 o 
   4   6  12        5.78        9.11      0.92 o 
   5   6  12      119.18      133.60      2.20 o 
   6   6  12        3.27        1.88      0.79 o 
   7   6  12        9.25        7.96      0.82 o 
   8   6  12        3.52        3.94      1.20 o 
  -5   7  12       30.84       31.97      1.68 o 
  -4   7  12       33.48       33.22      2.27 o 
  -3   7  12        1.43        1.96      1.72 o 
  -2   7  12        2.24        2.41      1.22 o 
  -1   7  12       29.03       33.53      1.60 o 
   0   7  12       41.22       33.20      1.81 o 
   1   7  12       12.36        9.57      1.01 o 
   2   7  12        2.60        3.27      0.73 o 
   3   7  12       60.43       66.34      2.68 o 
   4   7  12       12.99       18.21      1.12 o 
   5   7  12        0.01        0.01      0.69 o 
   6   7  12       16.60       19.60      1.17 o 
   7   7  12       34.03       44.18      6.00 o 
   8   7  12        7.43       11.52      1.46 o 
   9   7  12        1.36        1.92      2.72 o 
  -4   8  12       11.60       11.28      1.71 o 
  -3   8  12        2.96        1.43      1.40 o 
  -2   8  12        2.25        3.72      1.74 o 
  -1   8  12       22.08       29.55      2.41 o 
   0   8  12        4.66        3.08      1.08 o 
   1   8  12       10.78       11.01      1.24 o 
   2   8  12      114.20      115.22      3.72 o 
   3   8  12        0.52        1.43      1.32 o 
   4   8  12        0.00        0.14      0.76 o 
   5   8  12        2.70        4.85      0.83 o 
   6   8  12       66.16       64.02      1.75 o 
   7   8  12       14.30       16.68      1.81 o 
   8   8  12        0.13        1.76      2.72 o 
  -3   9  12        2.30        1.62      1.39 o 
  -2   9  12       33.39       33.54      2.24 o 
  -1   9  12       16.08       15.63      1.54 o 
   0   9  12        1.42        3.42      1.14 o 
   1   9  12        4.05        4.27      1.15 o 
   2   9  12        7.64        3.73      0.80 o 
   3   9  12       16.76       24.17      1.89 o 
   4   9  12       13.22       11.57      1.07 o 
   5   9  12        0.00        0.02      0.76 o 
   6   9  12        0.69        0.24      0.81 o 
   7   9  12       20.23       39.01      6.24 o 
  -2  10  12       43.69       42.71      5.28 o 
  -1  10  12       14.10       16.59      1.64 o 
   0  10  12       88.30       95.34      6.40 o 
   1  10  12       22.82       20.93      1.57 o 
   2  10  12        2.48        0.91      0.92 o 
   3  10  12       33.29       29.03      1.74 o 
   4  10  12        0.55       -0.97      0.97 o 
   5  10  12       10.11       10.07      1.00 o 
   6  10  12       60.81       65.62      1.90 o 
   1  11  12        9.29        5.36      1.74 o 
   2  11  12        6.98        8.58      1.12 o 
   3  11  12       84.07      105.74      6.88 o 
   4  11  12       15.76       17.28      2.88 o 
  -1  -6  13       17.57       15.08      1.50 o 
   0  -6  13        3.76        5.92      1.43 o 
   1  -6  13        0.59        2.59      1.30 o 
  -4  -5  13       15.17       12.48      2.08 o 
  -3  -5  13        4.87        3.50      1.50 o 
  -2  -5  13       49.74       52.62      2.54 o 
  -1  -5  13       56.67       59.21      2.42 o 
   0  -5  13       49.96       48.16      1.88 o 
   1  -5  13        3.35        2.28      1.44 o 
   2  -5  13       68.68       79.46      3.79 o 
   3  -5  13      158.17      180.13      5.54 o 
  -5  -4  13        0.24       -0.16      1.44 o 
  -4  -4  13        2.32        4.19      1.84 o 
  -3  -4  13        0.76        2.32      1.69 o 
  -2  -4  13       16.42       14.50      1.45 o 
  -1  -4  13        6.24        4.46      1.09 o 
   0  -4  13       13.39       13.16      1.75 o 
   1  -4  13       35.19       37.05      2.37 o 
   2  -4  13       79.39       87.12      3.92 o 
   3  -4  13       70.67       70.27      3.92 o 
   4  -4  13        1.50        3.17      1.41 o 
   5  -4  13       47.61       57.75      4.48 o 
  -5  -3  13        0.88        2.38      1.80 o 
  -4  -3  13        6.50        4.33      1.84 o 
  -3  -3  13       39.76       40.85      2.32 o 
  -2  -3  13       16.16       19.36      1.51 o 
  -1  -3  13       32.25       33.17      1.80 o 
   0  -3  13       29.59       26.68      2.03 o 
   1  -3  13        2.17        1.89      1.25 o 
   2  -3  13       71.53       72.61      2.64 o 
   3  -3  13       28.85       29.88      2.12 o 
   4  -3  13        6.88        7.35      1.51 o 
   5  -3  13       69.64       75.32      2.73 o 
   6  -3  13       17.07       16.96      2.88 o 
  -5  -2  13       16.92       17.92      2.38 o 
  -4  -2  13      281.80      283.62     12.80 o 
  -3  -2  13       31.18       35.21      1.89 o 
  -2  -2  13        0.04        0.66      0.96 o 
  -1  -2  13       10.05       10.88      0.85 o 
   0  -2  13       11.53       13.12      1.56 o 
   1  -2  13        0.02        1.02      1.37 o 
   2  -2  13       35.52       36.47      1.82 o 
   3  -2  13      111.09      107.65      5.05 o 
   4  -2  13        8.87        9.42      1.51 o 
   5  -2  13      101.09      105.77      2.97 o 
   6  -2  13        3.88        2.68      1.82 o 
   7  -2  13       18.71       23.09      2.08 o 
  -6  -1  13        1.43        0.48      2.24 o 
  -5  -1  13       53.31       47.99      3.39 o 
  -4  -1  13       82.18       76.32      2.68 o 
  -3  -1  13       52.93       53.88      2.02 o 
  -2  -1  13      137.89      135.99      2.94 o 
  -1  -1  13       24.62       27.61      2.32 o 
   0  -1  13        0.39        0.65      1.09 o 
   1  -1  13       57.92       56.64      1.96 o 
   2  -1  13        6.41        5.68      1.07 o 
   3  -1  13        5.97        9.33      1.35 o 
   4  -1  13        6.56        8.66      1.39 o 
   5  -1  13       53.13       49.85      2.08 o 
   6  -1  13      113.99      121.99      2.46 o 
   7  -1  13        0.01       -0.36      0.80 o 
  -6   0  13       30.88       27.92      2.94 o 
  -5   0  13       22.98       22.09      2.54 o 
  -4   0  13        5.71        5.93      1.18 o 
  -3   0  13       20.43       18.17      1.17 o 
  -2   0  13        3.06        3.00      0.74 o 
  -1   0  13        8.03       10.21      1.41 o 
   0   0  13       14.88       17.65      1.60 o 
   1   0  13       39.09       37.40      1.72 o 
   2   0  13       68.47       70.82      2.40 o 
   3   0  13        2.07        2.96      1.07 o 
   4   0  13       12.32       11.18      1.21 o 
   5   0  13       28.42       28.12      1.34 o 
   6   0  13      115.85      118.32      2.00 o 
   7   0  13        5.19        7.10      1.37 o 
   8   0  13        0.76       -0.21      1.46 o 
  -6   1  13        1.86        3.81      1.80 o 
  -5   1  13        2.93        3.22      1.69 o 
  -4   1  13       14.35       18.63      1.64 o 
  -3   1  13       47.88       46.18      1.51 o 
  -2   1  13       36.03       40.54      1.99 o 
  -1   1  13        0.73        1.95      0.92 o 
   0   1  13        6.49        7.34      1.00 o 
   1   1  13        0.44        0.77      0.77 o 
   2   1  13        0.53        0.00      0.85 o 
   3   1  13        2.30        1.52      0.89 o 
   4   1  13       19.48       17.73      1.05 o 
   5   1  13       48.02       47.67      1.45 o 
   6   1  13        5.84        3.44      1.01 o 
   7   1  13       71.39       67.74      2.31 o 
   8   1  13        5.09        4.82      1.26 o 
  -6   2  13      101.03      109.07      6.48 o 
  -5   2  13        0.01        0.09      1.16 o 
  -4   2  13        0.61       -0.16      0.80 o 
  -3   2  13       12.96       12.12      0.95 o 
  -2   2  13       61.26       63.26      2.18 o 
  -1   2  13        0.61        0.05      0.91 o 
   0   2  13        5.02        4.51      0.91 o 
   1   2  13        9.05        9.79      1.01 o 
   2   2  13        0.79        1.74      0.88 o 
   3   2  13       15.98       17.11      1.05 o 
   4   2  13        5.36        4.94      0.81 o 
   5   2  13        0.84        0.28      0.87 o 
   6   2  13        0.05       -0.85      0.85 o 
   7   2  13        5.23        4.77      1.03 o 
   8   2  13       33.80       32.25      1.84 o 
  -6   3  13       11.99       17.44      3.68 o 
  -5   3  13        4.30        3.41      1.23 o 
  -4   3  13        5.43        3.55      0.87 o 
  -3   3  13       32.10       31.69      2.15 o 
  -2   3  13       37.56       42.86      2.08 o 
  -1   3  13       77.67       78.40      2.04 o 
   0   3  13       23.32       25.50      1.43 o 
   1   3  13        1.16        1.60      0.91 o 
   2   3  13        5.44        6.44      0.84 o 
   3   3  13       40.71       47.45      1.35 o 
   4   3  13       10.02        9.33      0.99 o 
   5   3  13        6.79        7.83      1.27 o 
   6   3  13        5.06        6.36      0.92 o 
   7   3  13       22.86       27.02      1.55 o 
   8   3  13       68.65       70.26      2.09 o 
  -6   4  13       38.42       33.61      2.63 o 
  -5   4  13       21.87       21.45      1.62 o 
  -4   4  13       30.60       34.83      1.32 o 
  -3   4  13       22.70       25.22      2.00 o 
  -2   4  13        0.03        0.95      1.04 o 
  -1   4  13        4.69        4.64      0.99 o 
   0   4  13       57.98       63.06      1.75 o 
   1   4  13        0.02       -0.25      0.89 o 
   2   4  13       28.88       31.30      1.28 o 
   3   4  13       29.53       34.78      1.18 o 
   4   4  13        0.19        0.71      1.06 o 
   5   4  13        0.34        0.02      0.76 o 
   6   4  13        1.31        2.47      0.80 o 
   7   4  13       12.76       12.87      1.20 o 
   8   4  13        0.29        0.34      0.89 o 
  -5   5  13       25.39       23.82      1.33 o 
  -4   5  13        7.55        7.06      1.48 o 
  -3   5  13       29.05       30.06      2.11 o 
  -2   5  13       43.99       48.26      2.39 o 
  -1   5  13        1.03        1.43      0.88 o 
   0   5  13      100.63      108.70      2.74 o 
   1   5  13       74.81       73.04      2.14 o 
   2   5  13        1.75        1.28      0.73 o 
   3   5  13        1.62       -0.42      0.62 o 
   4   5  13       41.82       47.38      1.75 o 
   5   5  13        5.18        5.48      0.89 o 
   6   5  13       90.54      103.71      2.63 o 
   7   5  13        2.82        2.60      1.35 o 
   8   5  13        0.30        0.31      1.17 o 
  -5   6  13        2.24        0.12      1.04 o 
  -4   6  13        0.01        1.25      1.32 o 
  -3   6  13       46.76       56.25      3.26 o 
  -2   6  13        0.15       -1.00      1.00 o 
  -1   6  13        2.36        1.66      0.94 o 
   0   6  13       60.61       56.00      2.10 o 
   1   6  13       18.60       15.54      1.33 o 
   2   6  13        6.10        6.02      0.84 o 
   3   6  13        8.77        8.58      0.72 o 
   4   6  13        1.70        1.77      0.85 o 
   5   6  13        7.67       12.89      1.03 o 
   6   6  13        1.42        2.20      1.02 o 
   7   6  13       95.70       99.07      2.06 o 
   8   6  13        5.51        7.37      1.52 o 
  -4   7  13       36.47       40.01      2.52 o 
  -3   7  13        0.76       -0.05      1.27 o 
  -2   7  13       40.12       43.53      2.11 o 
  -1   7  13       40.95       36.14      2.02 o 
   0   7  13        0.02       -0.75      0.98 o 
   1   7  13        0.57        1.67      0.97 o 
   2   7  13       36.55       45.20      1.35 o 
   3   7  13        5.66        6.70      1.13 o 
   4   7  13        4.82        2.77      0.88 o 
   5   7  13        0.03        0.95      0.78 o 
   6   7  13       89.79       91.14      2.14 o 
   7   7  13       83.63       94.11      2.38 o 
  -3   8  13      167.20      195.95      7.36 o 
  -2   8  13       89.37       99.40      3.97 o 
  -1   8  13        7.33        8.88      1.40 o 
   0   8  13       35.46       41.20      2.02 o 
   1   8  13       10.78       10.49      1.25 o 
   2   8  13      121.59      121.37      2.23 o 
   3   8  13       67.15       74.91      2.24 o 
   4   8  13        0.49       -0.22      0.90 o 
   5   8  13        2.82        3.86      0.86 o 
   6   8  13        4.59        3.80      0.96 o 
   7   8  13        0.95        1.11      1.38 o 
  -1   9  13       15.07       14.08      1.85 o 
   0   9  13       17.02       19.55      1.65 o 
   1   9  13        7.48        7.24      1.25 o 
   2   9  13       34.51       35.86      1.38 o 
   3   9  13       89.59      107.61      3.99 o 
   4   9  13        6.71        7.24      1.17 o 
   5   9  13        8.19        6.31      1.14 o 
   2  10  13        7.42        6.51      1.07 o 
   3  10  13       26.19       25.88      4.48 o 
  -2  -4  14        3.07        1.76      1.76 o 
  -1  -4  14        0.02        1.68      0.83 o 
   0  -4  14       24.62       27.32      2.28 o 
   1  -4  14       29.41       29.99      5.44 o 
   2  -4  14       29.04       28.15      3.84 o 
  -3  -3  14       35.81       33.97      2.72 o 
  -2  -3  14        2.38        2.94      0.87 o 
  -1  -3  14        7.83        9.17      2.80 o 
   0  -3  14        4.17        2.83      1.35 o 
   1  -3  14        8.43        8.84      1.61 o 
   2  -3  14       18.93       18.76      2.43 o 
   3  -3  14        0.26       -0.44      1.97 o 
   4  -3  14       16.67       22.87      3.36 o 
  -4  -2  14       23.91       24.07      2.37 o 
  -3  -2  14       21.03       23.33      1.82 o 
  -2  -2  14       21.07       20.87      1.24 o 
  -1  -2  14       26.07       24.98      2.03 o 
   0  -2  14        5.26        4.86      1.39 o 
   1  -2  14       14.83       14.76      1.95 o 
   2  -2  14        0.35        2.65      1.31 o 
   3  -2  14       80.57       82.77      2.89 o 
   4  -2  14       16.20       17.31      2.37 o 
   5  -2  14        8.40       12.48      2.56 o 
  -4  -1  14       21.19       24.76      1.95 o 
  -3  -1  14       46.81       52.09      1.73 o 
  -2  -1  14        2.35        2.09      0.84 o 
  -1  -1  14        3.06        5.91      1.38 o 
   0  -1  14        1.61        1.83      1.19 o 
   1  -1  14       48.60       50.27      2.42 o 
   2  -1  14        0.05       -0.94      1.14 o 
   3  -1  14       17.59       17.86      1.75 o 
   4  -1  14       15.66       18.75      1.75 o 
   5  -1  14        4.64        4.80      1.51 o 
   6  -1  14        1.45        2.22      1.18 o 
  -5   0  14        1.09        3.68      2.72 o 
  -4   0  14       11.02        8.89      1.47 o 
  -3   0  14        1.88        2.27      1.25 o 
  -2   0  14       90.33       98.86      3.17 o 
  -1   0  14       31.06       30.41      2.12 o 
   0   0  14        8.46        8.81      1.47 o 
   1   0  14       36.64       38.49      2.20 o 
   2   0  14       25.15       22.16      1.85 o 
   3   0  14        0.14       -0.31      1.10 o 
   4   0  14        0.09       -1.02      1.02 o 
   5   0  14        3.59        5.10      1.22 o 
   6   0  14       24.11       26.10      2.08 o 
  -5   1  14        0.00       -1.50      1.50 o 
  -4   1  14        0.31       -0.85      0.85 o 
  -3   1  14        0.05        0.51      0.81 o 
  -2   1  14        3.33        5.58      1.40 o 
  -1   1  14       21.92       22.85      1.87 o 
   0   1  14        1.17        1.57      1.00 o 
   1   1  14       35.20       41.01      1.87 o 
   2   1  14        0.92       -0.59      1.02 o 
   3   1  14        0.40        0.63      1.32 o 
   4   1  14        2.22        1.51      0.99 o 
   5   1  14       14.23       11.87      0.96 o 
   6   1  14       39.80       43.19      2.17 o 
   7   1  14       93.55       94.54      5.12 o 
  -5   2  14       44.67       49.59      2.78 o 
  -4   2  14        0.17       -0.81      0.83 o 
  -3   2  14       33.28       37.42      2.11 o 
  -2   2  14       37.33       36.58      2.01 o 
  -1   2  14        0.02        1.17      1.22 o 
   0   2  14        2.29        3.41      0.93 o 
   1   2  14        0.72        2.10      0.99 o 
   2   2  14        8.30        9.89      1.34 o 
   3   2  14        0.04       -0.58      0.77 o 
   4   2  14       31.67       32.44      1.47 o 
   5   2  14       13.17       14.07      1.34 o 
   6   2  14       18.22       19.32      1.59 o 
   7   2  14        6.79        7.20      1.61 o 
  -4   3  14       12.72       10.84      1.10 o 
  -3   3  14        6.97        7.91      1.38 o 
  -2   3  14        9.33       10.74      1.40 o 
  -1   3  14       73.88       72.82      2.31 o 
   0   3  14       33.22       31.14      1.52 o 
   1   3  14        2.14        2.95      1.27 o 
   2   3  14        1.07        0.09      0.89 o 
   3   3  14       13.18       14.98      1.11 o 
   4   3  14       58.68       60.00      1.95 o 
   5   3  14        3.02        2.90      1.02 o 
   6   3  14        0.00        0.78      0.99 o 
   7   3  14       98.77      111.50      2.27 o 
  -4   4  14        1.09        3.19      1.43 o 
  -3   4  14        0.09        0.41      1.25 o 
  -2   4  14      205.15      204.53      3.98 o 
  -1   4  14       14.18       10.15      1.18 o 
   0   4  14      141.66      138.09      3.67 o 
   1   4  14        3.92        5.95      1.65 o 
   2   4  14       30.49       31.50      1.67 o 
   3   4  14        8.30       12.16      1.10 o 
   4   4  14       36.61       37.32      1.77 o 
   5   4  14       15.02       17.01      1.36 o 
   6   4  14        0.27        0.18      0.90 o 
   7   4  14       20.48       18.81      1.39 o 
  -4   5  14       10.80        4.32      2.72 o 
  -3   5  14        1.65        1.92      1.34 o 
  -2   5  14       74.35       72.96      2.45 o 
  -1   5  14      129.57      119.67      2.61 o 
   0   5  14        4.64        4.89      1.20 o 
   1   5  14      102.81       97.59      2.60 o 
   2   5  14        1.09        1.45      0.81 o 
   3   5  14        3.02        1.80      0.69 o 
   4   5  14       47.80       45.24      2.31 o 
   5   5  14        5.01        7.74      1.11 o 
   6   5  14        0.71        1.15      0.95 o 
   7   5  14        0.12       -0.71      1.13 o 
  -3   6  14       12.48       12.01      4.40 o 
  -2   6  14       13.54       14.17      1.82 o 
  -1   6  14        0.54       -0.08      1.13 o 
   0   6  14       16.27       15.50      1.55 o 
   1   6  14       20.57       21.73      1.56 o 
   2   6  14        1.83        4.28      0.92 o 
   3   6  14        3.83        3.63      0.86 o 
   4   6  14      137.79      144.51      6.02 o 
   5   6  14       14.42       11.99      1.08 o 
   6   6  14        0.01        0.57      0.94 o 
  -2   7  14        5.96        3.03      1.96 o 
  -1   7  14       26.17       33.20      2.04 o 
   0   7  14        1.06        1.32      1.14 o 
   1   7  14       11.51       15.84      1.45 o 
   2   7  14       60.26       68.01      1.75 o 
   3   7  14       29.63       28.10      2.72 o 
   4   7  14       15.40       18.36      1.43 o 
   5   7  14        0.60       -0.46      0.80 o 
   0   8  14      130.95      139.33      5.92 o 
   1   8  14       98.68      115.33      7.20 o 
   2   8  14       24.96       25.62      1.92 o 
   3   8  14        2.61        3.62      1.33 o 
   4   8  14        3.26        3.43      1.22 o 
  -1  -1  15       24.95       25.88      2.53 o 
   0  -1  15        0.30       -0.18      1.46 o 
   1  -1  15       32.13       43.51      2.93 o 
   2  -1  15       51.36       52.47      4.64 o 
   3  -1  15       16.85       19.84      3.20 o 
  -2   0  15       11.58       14.04      2.14 o 
  -1   0  15       13.25       16.41      1.83 o 
   0   0  15       28.01       32.20      2.15 o 
   1   0  15        3.11        4.48      1.41 o 
   2   0  15        0.19        0.88      1.26 o 
   3   0  15        9.88       11.04      2.72 o 
   4   0  15       36.28       31.19      3.20 o 
  -2   1  15       40.06       40.62      2.55 o 
  -1   1  15       31.93       35.26      2.69 o 
   0   1  15        0.11       -0.70      1.10 o 
   1   1  15       11.43       16.26      1.78 o 
   2   1  15       45.94       49.15      2.33 o 
   3   1  15       50.98       54.68      2.32 o 
   4   1  15       14.20       13.09      2.40 o 
  -2   2  15       35.41       36.24      2.37 o 
  -1   2  15        0.90        0.51      1.19 o 
   0   2  15        2.66        1.08      1.33 o 
   1   2  15       33.53       38.38      2.31 o 
   2   2  15       60.68       65.62      5.27 o 
   3   2  15       10.36       13.51      1.64 o 
   4   2  15       44.42       50.87      2.79 o 
   5   2  15        0.08        1.28      2.40 o 
  -2   3  15       16.62       14.98      2.77 o 
  -1   3  15        0.02       -0.76      1.02 o 
   0   3  15       44.09       39.41      3.97 o 
   1   3  15        2.97        0.84      1.06 o 
   2   3  15       94.62      102.04      2.63 o 
   3   3  15       10.31       11.63      1.10 o 
   4   3  15       32.16       30.63      1.56 o 
   5   3  15       15.60       19.79      1.82 o 
  -2   4  15       45.61       50.96      2.65 o 
  -1   4  15       58.64       73.44      3.78 o 
   0   4  15        4.28        4.63      1.64 o 
   1   4  15       17.28       19.76      1.61 o 
   2   4  15       10.02       11.53      1.33 o 
   3   4  15       39.20       48.18      1.54 o 
   4   4  15       55.07       61.18      3.11 o 
   0   5  15       10.81        8.96      2.04 o 
   1   5  15      148.05      167.72      3.49 o 
   2   5  15       54.54       55.34      1.75 o 
   3   5  15        3.11        4.42      1.11 o 
   4   5  15        6.00        6.21      1.47 o 
   1   6  15        0.03       -0.75      2.64 o 
   2   6  15       13.45       15.31      1.61 o 
   3   6  15        9.33        7.52      3.20 o 
                                                 
