# Supplementary material for: (Z)-N-tert-Butyl-2-(4-meth­oxy­anilino)-N′-(4-meth­oxy­phen­yl)-2-phenyl­acetimidamide
Source: Acta Crystallogr Sect E Struct Rep Online. 2013 May 18;69(Pt 6):o902. doi: 10.1107/S1600536813012877 (PMC3685058; doi:10.1107/S1600536813012877)
Supplement: Supplementary file 3 [file e-69-0o902-Isup3.cml]

<?xml version="1.0" ?>
<cml>
<molecule title="(Z)-N-tert-Butyl-2-(4-methoxyanilino)-N&#39;-(4-methoxyphenyl)-2-phenylacetimidamide" id="m1">
  <atomArray>
    <atom id="a1" elementType="C" />
    <atom id="a2" elementType="O" />
    <atom id="a3" elementType="C" />
    <atom id="a4" elementType="C" />
    <atom id="a5" elementType="C" />
    <atom id="a6" elementType="C" />
    <atom id="a7" elementType="N" />
    <atom id="a8" elementType="C" />
    <atom id="a9" elementType="C" />
    <atom id="a10" elementType="C" />
    <atom id="a11" elementType="C" />
    <atom id="a12" elementType="C" />
    <atom id="a13" elementType="C" />
    <atom id="a14" elementType="C" />
    <atom id="a15" elementType="C" />
    <atom id="a16" elementType="O" />
    <atom id="a17" elementType="N" />
    <atom id="a18" elementType="C" />
    <atom id="a19" elementType="C" />
    <atom id="a20" elementType="C" />
    <atom id="a21" elementType="C" />
    <atom id="a22" elementType="N" />
    <atom id="a23" elementType="C" />
    <atom id="a24" elementType="C" />
    <atom id="a25" elementType="C" />
    <atom id="a26" elementType="C" />
    <atom id="a27" elementType="O" />
    <atom id="a28" elementType="C" />
    <atom id="a29" elementType="C" />
    <atom id="a30" elementType="C" />
    <atom id="a31" elementType="C" />
    <atom id="a32" elementType="C" />
  </atomArray>
  <bondArray>
    <bond atomRefs2="a1 a2" order="1" />
    <bond atomRefs2="a2 a3" order="1" />
    <bond atomRefs2="a3 a4" order="2">
      <bondStereo>T</bondStereo>
    </bond>
    <bond atomRefs2="a4 a5" order="1" />
    <bond atomRefs2="a5 a6" order="2">
      <bondStereo>T</bondStereo>
    </bond>
    <bond atomRefs2="a6 a7" order="1" />
    <bond atomRefs2="a7 a8" order="1" />
    <bond atomRefs2="a8 a9" order="1" />
    <bond atomRefs2="a9 a10" order="2">
      <bondStereo>T</bondStereo>
    </bond>
    <bond atomRefs2="a10 a11" order="1" />
    <bond atomRefs2="a11 a12" order="2">
      <bondStereo>C</bondStereo>
    </bond>
    <bond atomRefs2="a12 a13" order="1" />
    <bond atomRefs2="a13 a14" order="2">
      <bondStereo>C</bondStereo>
    </bond>
    <bond atomRefs2="a9 a14" order="1" />
    <bond atomRefs2="a8 a15" order="1" />
    <bond atomRefs2="a15 a16" order="2" />
    <bond atomRefs2="a15 a17" order="1" />
    <bond atomRefs2="a17 a18" order="1" />
    <bond atomRefs2="a18 a19" order="1" />
    <bond atomRefs2="a18 a20" order="1" />
    <bond atomRefs2="a18 a21" order="1" />
    <bond atomRefs2="a15 a22" order="2">
      <bondStereo convention="MDL" conventionValue="3" />
    </bond>
    <bond atomRefs2="a22 a23" order="1" />
    <bond atomRefs2="a23 a24" order="2">
      <bondStereo>T</bondStereo>
    </bond>
    <bond atomRefs2="a24 a25" order="1" />
    <bond atomRefs2="a25 a26" order="2">
      <bondStereo>T</bondStereo>
    </bond>
    <bond atomRefs2="a26 a27" order="1" />
    <bond atomRefs2="a27 a28" order="1" />
    <bond atomRefs2="a26 a29" order="1" />
    <bond atomRefs2="a29 a30" order="2">
      <bondStereo>C</bondStereo>
    </bond>
    <bond atomRefs2="a23 a30" order="1" />
    <bond atomRefs2="a6 a31" order="1" />
    <bond atomRefs2="a31 a32" order="2">
      <bondStereo>C</bondStereo>
    </bond>
    <bond atomRefs2="a3 a32" order="1" />
  </bondArray>
</molecule>
</cml>
